# Supplementary material for: Longitudinal changes in hand hygiene adherence among healthcare workers during the COVID-19 pandemic, Dominican Republic
Source: PLOS Water. Author manuscript; Available in PMC 2025 May 12. (PMC12067931; doi:10.1371/journal.pwat.0000231)
Supplement: Supporting info - data — S1 Data. Minimal dataset. [file NIHMS2059951-supplement-Supporting_info_-_data.xlsx]

## Sheet: Hand hygiene resources
date	staff	hcf_name	index	resurveyed	round	department	room_type	room_id	patient_contact	lab_specimen	overnight	ppe	accessible	patient_assesment	check_in	pca	any_hws	any_abhr	any_hand_dry	any_water_avail	any_soap_avail	any_tap_fun	any_partial_hws	fun_hws	any_abhr_avail	any_disp_fun	fun_abhr	full_hws	any_hhr	fun_hhr
2021-04-26 00:00:00 UTC	9	2	1b	0	1		Care room	Internamiento 14	Yes		No	No	No	Yes		1	0	0	0	0	0	0	0	0	0	0	0	0	0	0
2021-04-28 00:00:00 UTC	9	2	2b	0	1		Care room	321	Yes		Yes	No	Yes	Yes		1	1	0	0	1	0	1	1	0	0	0	0	0	1	0
2021-04-28 00:00:00 UTC	9	2	3b	1	1		Care room	320	Yes		Yes	No	Yes	Yes		1	1	0	0	0	0	0	0	0	0	0	0	0	1	0
2021-04-28 00:00:00 UTC	9	2	4b	1	1		Care room	Gyneco 4	Yes		Yes	No	Yes	Yes		1	1	0	0	0	1	1	0	0	0	0	0	0	1	0
2021-04-28 00:00:00 UTC	9	2	5b	1	1		Care room	Gyneco 3	Yes		Yes	No	Yes	Yes		1	1	0	0	1	0	1	1	0	0	0	0	0	1	0
2021-04-28 00:00:00 UTC	9	2	6b	1	1		Care room	Gyneco 2	Yes		Yes	No	Yes	Yes		1	1	0	0	1	0	0	0	0	0	0	0	0	1	0
2021-04-28 00:00:00 UTC	9	2	7b	1	1		Care room	Gyneco 1	Yes		Yes	No	Yes	No		1	1	0	0	0	0	0	0	0	0	0	0	0	1	0
2021-04-28 00:00:00 UTC	9	2	8b	0	1		Care room	Gyneco 16	Yes		Yes	No	No	Yes		1	0	0	0	0	0	0	0	0	0	0	0	0	0	0
2021-04-28 00:00:00 UTC	9	2	9b	0	1		Care room	Gyneco 17	Yes		Yes	No	No	Yes		1	0	0	0	0	0	0	0	0	0	0	0	0	0	0
2021-04-28 00:00:00 UTC	9	2	10b	0	1		Care room	Gyneco 18	Yes		Yes	No	No	Yes		1	0	0	0	0	0	0	0	0	0	0	0	0	0	0
2021-04-28 00:00:00 UTC	9	2	11b	1	1		Maternity room	ALTO RIESGO OBSTETRICO 1	Yes		Yes	No	Yes	Yes		1	1	0	0	1	1	1	1	1	0	0	0	0	1	1
2021-04-28 00:00:00 UTC	9	2	12b	1	1		Maternity room	Preparto 4	Yes		Yes	No	Yes	Yes		1	1	0	0	1	0	1	1	0	0	0	0	0	1	0
2021-04-28 00:00:00 UTC	9	2	13b	1	1		Delivery room	Sala de parto	Yes		No	No	Yes	Yes		1	1	0	0	1	1	1	1	1	0	0	0	0	1	1
2021-04-06 00:00:00 UTC	4	1	14b	0	1		Other	208	Yes		Yes	No	Yes	No		1	1	0	0	0	0	0	0	0	0	0	0	0	1	0
2021-04-06 00:00:00 UTC	4	1	15b	0	1		Other	228	Yes		Yes	No	Yes	No		1	1	0	0	1	1	1	1	1	0	0	0	0	1	1
2021-04-06 00:00:00 UTC	4	1	16b	0	1		Other	226	Yes		Yes	No	Yes	No		1	1	0	1	1	0	1	1	0	0	0	0	0	1	0
2021-04-06 00:00:00 UTC	4	1	17b	0	1		Other	223	Yes		Yes	No	Yes	No		1	1	0	0	1	0	1	1	0	0	0	0	0	1	0
2021-04-06 00:00:00 UTC	4	1	18b	0	1		Other	221	Yes		Yes	No	Yes	No		1	1	0	0	0	0	0	0	0	0	0	0	0	1	0
2021-04-06 00:00:00 UTC	4	1	19b	0	1		Other	219	Yes		Yes	Yes	Yes	No		1	1	0	0	0	0	0	0	0	0	0	0	0	1	0
2021-04-06 00:00:00 UTC	4	1	20b	0	1		Other	218	Yes		Yes	No	Yes	No		1	1	0	0	1	1	1	1	1	0	0	0	0	1	1
2021-04-06 00:00:00 UTC	4	1	21b	0	1		Other	215	Yes		Yes	No	Yes	No		1	1	0	0	1	1	1	1	1	0	0	0	0	1	1
2021-04-06 00:00:00 UTC	4	1	22b	0	1		Staff room	211	No	Yes	No	Yes	Yes	No		0	1	0	1	1	1	1	1	1	0	0	0	1	1	1
2021-04-06 00:00:00 UTC	4	1	24b	0	1		Staff room	238	No	No	No	Yes	Yes	No		0	1	0	0	1	1	1	1	1	0	0	0	0	1	1
2021-04-06 00:00:00 UTC	4	1	26b	0	1		Other	243	Yes		No	Yes	Yes	No		1	1	1	1	1	0	1	1	0	1	1	1	0	1	1
2021-04-07 00:00:00 UTC	4	1	30b	0	1		Maternity room	244	Yes		Yes	No	Yes	Yes		1	1	0	0	0	0	0	0	0	0	0	0	0	1	0
2021-04-07 00:00:00 UTC	4	1	31b	0	1		Maternity room	247	Yes		Yes	No	Yes	Yes		1	1	0	0	1	0	1	1	0	0	0	0	0	1	0
2021-04-07 00:00:00 UTC	4	1	32b	0	1		Maternity room	248	Yes		Yes	No	Yes	Yes		1	1	0	0	1	0	1	1	0	0	0	0	0	1	0
2021-04-07 00:00:00 UTC	4	1	33b	0	1		Maternity room	251	Yes		Yes	No	Yes	Yes		1	1	0	0	0	0	0	0	0	0	0	0	0	1	0
2021-04-07 00:00:00 UTC	4	1	36b	0	1		Emergency room	95	Yes		No	No	Yes	Yes		1	1	1	0	1	1	1	1	1	0	0	0	0	1	1
2021-04-08 00:00:00 UTC	4	1	37b	0	1		Care room	21	Yes		Yes	No	Yes	Yes		1	1	0	1	1	0	1	1	0	0	0	0	0	1	0
2021-04-08 00:00:00 UTC	4	1	38b	0	1		Care room	24	Yes		Yes	No	Yes	Yes		1	1	0	0	1	0	1	1	0	0	0	0	0	1	0
2021-04-08 00:00:00 UTC	4	1	39b	0	1		Care room	25	Yes		Yes	No	Yes	Yes		1	1	0	1	1	1	1	1	1	0	0	0	1	1	1
2021-04-08 00:00:00 UTC	4	1	40b	0	1		Staff room	19	No	No	No	Yes	Yes	No		0	1	0	0	1	1	1	1	1	0	0	0	0	1	1
2021-04-08 00:00:00 UTC	4	1	41b	0	1		Other	18	No	Yes	No	No	Yes	No		0	1	1	1	1	1	1	1	1	1	1	1	1	1	1
2021-04-08 00:00:00 UTC	4	1	42b	0	1		Care room	28	Yes		Yes	No	Yes	Yes		1	1	0	0	1	1	1	1	1	0	0	0	0	1	1
2021-04-08 00:00:00 UTC	4	1	43b	0	1		Care room	29	Yes		Yes	No	Yes	Yes		1	1	0	0	1	1	1	1	1	0	0	0	0	1	1
2021-04-08 00:00:00 UTC	4	1	44b	0	1		Care room	32	Yes		Yes	No	Yes	Yes		1	1	0	0	0	0	1	0	0	0	0	0	0	1	0
2021-04-08 00:00:00 UTC	4	1	45b	0	1		Other	17	No	Yes	No	No	Yes	No		0	1	1	1	1	1	1	1	1	1	1	1	1	1	1
2021-04-08 00:00:00 UTC	4	1	46b	0	1		Staff room	16	No	No	No	Yes	Yes	No		0	1	0	0	1	1	1	1	1	0	0	0	0	1	1
2021-04-08 00:00:00 UTC	4	1	47b	0	1		Care room	7	Yes		Yes	No	Yes	Yes		1	1	0	0	1	1	1	1	1	0	0	0	0	1	1
2021-04-08 00:00:00 UTC	4	1	48b	0	1		Care room	9	Yes		Yes	No	Yes	Yes		1	1	0	0	1	1	1	1	1	0	0	0	0	1	1
2021-04-08 00:00:00 UTC	4	1	49b	0	1		Care room	11	Yes		Yes	No	No	Yes		1	1	0	1	0	0	0	0	0	0	0	0	0	1	0
2021-04-08 00:00:00 UTC	4	1	50b	0	1		Staff room	14	No	No	No	Yes	Yes	No		0	1	1	0	1	1	1	1	1	1	1	1	0	1	1
2021-04-09 00:00:00 UTC	4	1	53b	0	1		Staff room	37	No	No	No	Yes	Yes	No		0	1	0	0	1	0	1	1	0	0	0	0	0	1	0
2021-04-09 00:00:00 UTC	10	2	54b	1	1		Consultation room	Consult 6 cardiology	Yes		No	No	Yes	Yes		1	1	0	0	0	0	0	0	0	0	0	0	0	1	0
2021-04-09 00:00:00 UTC	10	2	55b	1	1		Consultation room	Consult 5 cardiology	Yes		No	No	Yes	Yes		1	1	0	0	0	0	1	0	0	0	0	0	0	1	0
2021-04-09 00:00:00 UTC	10	2	56b	1	1		Consultation room	Dermatology maxillofacial 4	Yes		No	No	Yes	Yes		1	1	0	0	0	0	0	0	0	0	0	0	0	1	0
2021-04-15 00:00:00 UTC	9	2	57b	1	1		Care room	Hematologia sala 5	Yes		Yes	No	Yes	Yes		1	1	0	0	1	0	1	1	0	0	0	0	0	1	0
2021-04-15 00:00:00 UTC	9	2	58b	1	1		Care room	Clinica sala 4	Yes		Yes	No	Yes	Yes		1	1	0	0	1	0	1	1	0	0	0	0	0	1	0
2021-04-15 00:00:00 UTC	9	2	59b	1	1		Care room	Clinica sala 3	Yes		Yes	No	Yes	Yes		1	1	1	0	1	0	1	1	0	0	0	0	0	1	0
2021-04-15 00:00:00 UTC	9	2	60b	1	1		Care room	Absceso 2	Yes		Yes	No	Yes	Yes		1	1	0	0	1	0	1	1	0	0	0	0	0	1	0
2021-04-15 00:00:00 UTC	9	2	61b	1	1		Injection room	Injection peds	Yes		No	No	Yes	Yes		1	1	0	0	1	1	1	1	1	0	0	0	0	1	1
2021-04-16 00:00:00 UTC	7	1	63b	0	1		Laboratory	102	Yes		No	No	Yes	No		1	1	1	1	1	1	1	1	1	1	1	1	1	1	1
2021-04-16 00:00:00 UTC	7	1	64b	0	1		Laboratory	103	Yes		No	No	Yes	No		1	1	1	1	1	1	1	1	1	1	1	1	1	1	1
2021-04-16 00:00:00 UTC	7	1	66b	0	1		Laboratory	107	No	Yes	No	No	Yes	No		0	0	1	0	0	0	0	0	0	1	1	1	0	1	1
2021-04-16 00:00:00 UTC	7	1	67b	0	1		Laboratory	111	No	Yes	No	No	Yes	No		0	1	0	1	1	1	1	1	1	0	0	0	1	1	1
2021-04-16 00:00:00 UTC	7	1	68b	0	1		Laboratory	112	No	Yes	No	Yes	Yes	No		0	1	0	1	1	1	1	1	1	0	0	0	1	1	1
2021-04-15 00:00:00 UTC	8	2	69b	1	1		Care room	Dengue 6	Yes		Yes	No	Yes	Yes		1	1	0	0	1	0	1	1	0	0	0	0	0	1	0
2021-04-15 00:00:00 UTC	8	2	70b	1	1		Care room	Dengue 7	Yes		Yes	No	Yes	Yes		1	1	0	0	1	0	1	1	0	0	0	0	0	1	0
2021-04-15 00:00:00 UTC	8	2	71b	1	1		Care room	Clinica 8	Yes		Yes	No	Yes	Yes		1	1	0	0	1	0	1	1	0	0	0	0	0	1	0
2021-04-15 00:00:00 UTC	8	2	72b	1	1		Care room	Quemados 1	Yes		Yes	No	Yes	Yes		1	1	0	0	1	0	1	1	0	0	0	0	0	1	0
2021-04-15 00:00:00 UTC	8	2	73b	1	1		Care room	Quirurgico 1	Yes		Yes	No	Yes	Yes		1	1	0	0	1	0	1	1	0	0	0	0	0	1	0
2021-04-23 00:00:00 UTC	9	2	74b	1	1		Care room	Internamiento 15	Yes		Yes	No	Yes	Yes		1	1	0	1	1	0	1	1	0	0	0	0	0	1	0
2021-04-23 00:00:00 UTC	9	2	75b	1	1		Care room	Internamiento 16	Yes		Yes	No	Yes	Yes		1	1	0	0	1	1	1	1	1	0	0	0	0	1	1
2021-04-23 00:00:00 UTC	9	2	76b	1	1		Care room	Internamiento 10	Yes		Yes	No	Yes	Yes		1	1	0	0	1	0	1	1	0	0	0	0	0	1	0
2021-04-23 00:00:00 UTC	9	2	77b	1	1		Care room	Descanso medico 1 left side	Yes		Yes	No	Yes	Yes		1	1	0	0	0	1	0	0	0	0	0	0	0	1	0
2021-04-23 00:00:00 UTC	9	2	78b	1	1		Care room	Descanso medico right side	Yes		Yes	No	Yes	Yes		1	1	0	0	0	0	0	0	0	0	0	0	0	1	0
2021-04-23 00:00:00 UTC	9	2	79b	0	1		Care room	Internamiento 1	Yes		Yes	No	Yes	Yes		1	1	0	0	0	0	0	0	0	0	0	0	0	1	0
2021-04-23 00:00:00 UTC	9	2	80b	1	1		Care room	Internamiento 2 uci	Yes		Yes	No	Yes	Yes		1	1	0	0	1	0	1	1	0	0	0	0	0	1	0
2021-04-23 00:00:00 UTC	9	2	81b	1	1		Care room	Internamiento 4 uci	Yes		Yes	No	Yes	Yes		1	1	0	0	0	0	0	0	0	0	0	0	0	1	0
2021-04-23 00:00:00 UTC	8	2	82b	1	1		Care room	Internamiento 13	Yes		Yes	No	Yes	Yes		1	1	0	0	0	0	0	0	0	0	0	0	0	1	0
2021-04-23 00:00:00 UTC	8	2	83b	1	1		Care room	Internamiento 12	Yes		Yes	No	Yes	Yes		1	1	0	0	1	0	1	1	0	0	0	0	0	1	0
2021-04-23 00:00:00 UTC	8	2	84b	1	1		Care room	Internamiento 11	Yes		Yes	No	Yes	Yes		1	1	0	0	0	0	0	0	0	0	0	0	0	1	0
2021-04-23 00:00:00 UTC	8	2	85b	1	1		Care room	Internamiento 8	Yes		Yes	No	Yes	Yes		1	1	0	0	0	1	0	0	0	0	0	0	0	1	0
2021-04-23 00:00:00 UTC	8	2	86b	1	1		Care room	Internamiento 7	Yes		Yes	No	Yes	Yes		1	1	0	0	1	0	1	1	0	0	0	0	0	1	0
2021-04-23 00:00:00 UTC	8	2	87b	1	1		Care room	Internamiento 6	Yes		Yes	No	Yes	Yes		1	1	0	0	1	0	1	1	0	0	0	0	0	1	0
2021-04-23 00:00:00 UTC	8	2	88b	1	1		Care room	Internamiento 5	Yes		Yes	No	Yes	Yes		1	1	0	0	0	0	0	0	0	0	0	0	0	1	0
2021-04-28 00:00:00 UTC	7	1	94b	0	1		Consultation room	68	Yes		No	Yes	Yes	Yes		1	1	0	1	1	1	1	1	1	0	0	0	1	1	1
2021-04-28 00:00:00 UTC	7	1	95b	0	1		Consultation room	58	Yes		No	No	Yes	Yes		1	0	1	0	0	0	0	0	0	1	1	1	0	1	1
2021-04-28 00:00:00 UTC	7	1	96b	0	1		Consultation room	57	Yes		No	No	Yes	Yes		1	1	1	1	1	1	1	1	1	1	1	1	1	1	1
2021-04-28 00:00:00 UTC	7	1	97b	0	1		Consultation room	56	Yes		No	No	Yes	No		1	0	0	0	0	0	0	0	0	0	0	0	0	0	0
2021-04-28 00:00:00 UTC	7	1	98b	0	1		Consultation room	55	Yes		No	Yes	Yes	Yes		1	0	1	0	0	0	0	0	0	1	1	1	0	1	1
2021-04-28 00:00:00 UTC	7	1	99b	0	1		Consultation room	54	Yes		No	No	Yes	Yes		1	1	0	0	1	1	1	1	1	0	0	0	0	1	1
2021-04-28 00:00:00 UTC	7	1	100b	0	1		Consultation room	53	Yes		No	No	Yes	Yes		1	1	0	1	1	1	1	1	1	0	0	0	1	1	1
2021-04-28 00:00:00 UTC	7	1	101b	0	1		Consultation room	52	Yes		No	No	Yes	Yes		1	1	1	1	1	0	1	1	0	0	0	0	0	1	0
2021-04-28 00:00:00 UTC	7	1	102b	0	1		Care room	60	Yes		No	No	Yes	Yes		1	1	1	1	1	1	1	1	1	1	1	1	1	1	1
2021-04-28 00:00:00 UTC	7	1	103b	0	1		Consultation room	59	Yes		No	No	No	Yes		1	1		0	0	0	0	0	0	0	0	0	0	1	0
2021-04-09 00:00:00 UTC	7	1	107b	0	1		Consultation room	88	Yes		No	No	Yes	Yes		1	1	1	0	1	1	1	1	1	1	1	1	0	1	1
2021-04-09 00:00:00 UTC	7	1	108b	0	1		Consultation room	87	Yes		No	No	Yes	Yes		1	1	1	1	1	1	1	1	1	1	1	1	1	1	1
2021-04-09 00:00:00 UTC	7	1	109b	0	1		Consultation room	86	Yes		No	No	Yes	Yes		1	1	1	1	1	1	1	1	1	1	1	1	1	1	1
2021-04-09 00:00:00 UTC	7	1	110b	0	1		Consultation room	85	Yes		No	No	Yes	Yes		1	1	1	1	1	1	1	1	1	1	1	1	1	1	1
2021-04-09 00:00:00 UTC	7	1	111b	0	1		Consultation room	84	Yes		No	No	Yes	Yes		1	1	1	1	1	1	1	1	1	1	1	1	1	1	1
2021-04-28 00:00:00 UTC	8	2	113b	0	1		Care room	318 and 316	Yes		Yes	No	Yes	Yes		1	1	0	0	1	0	1	1	0	0	0	0	0	1	0
2021-04-28 00:00:00 UTC	8	2	114b	1	1		Care room	319	Yes		Yes	No	Yes	Yes		1	1	0	0	0	0	1	0	0	0	0	0	0	1	0
2021-04-28 00:00:00 UTC	8	2	115b	0	1		Care room	Pasillo 1	Yes		Yes	No	Yes	Yes		1	0	0	0	0	0	0	0	0	0	0	0	0	0	0
2021-04-28 00:00:00 UTC	8	2	116b	1	1		Care room	Gineco 6	Yes		Yes	No	Yes	Yes		1	1	0	0	0	1	1	0	0	0	0	0	0	1	0
2021-04-28 00:00:00 UTC	8	2	117b	1	1		Care room	Gineco 7	Yes		Yes	No	Yes	Yes		1	1	0	0	0	0	0	0	0	0	0	0	0	1	0
2021-04-28 00:00:00 UTC	8	2	118b	1	1		Care room	Gineco 8	Yes		Yes	No	Yes	Yes		1	1	0	0	0	0	1	0	0	0	0	0	0	1	0
2021-04-28 00:00:00 UTC	8	2	119b	1	1		Care room	Gineco 9	Yes		Yes	No	Yes	Yes		1	1	0	0	1	1	1	1	1	0	0	0	0	1	1
2021-04-28 00:00:00 UTC	8	2	120b	1	1		Care room	Gineco 10	Yes		Yes	No	Yes	Yes		1	1	0	0	1	0	1	1	0	0	0	0	0	1	0
2021-04-28 00:00:00 UTC	8	2	121b	1	1		Care room	Gineco 12	Yes		Yes	No	Yes	Yes		1	1	0	0	1	0	1	1	0	0	0	0	0	1	0
2021-04-28 00:00:00 UTC	8	2	122b	1	1		Care room	Gineco 13	Yes		Yes	No	Yes	Yes		1	1	0	0	1	0	1	1	0	0	0	0	0	1	0
2021-04-28 00:00:00 UTC	8	2	123b	1	1		Care room	Gineco 14	Yes		Yes	No	Yes	Yes		1	1	0	0	1	0	1	1	0	0	0	0	0	1	0
2021-04-28 00:00:00 UTC	8	2	124b	1	1		Care room	Gineco 15	Yes		Yes	No	Yes	Yes		1	1	0	0	1	0	1	1	0	0	0	0	0	1	0
2021-04-28 00:00:00 UTC	8	2	125b	1	1		Maternity room	Preparto 1	Yes		Yes	No	Yes	Yes		1	1	0	0	1	1	1	1	1	0	0	0	0	1	1
2021-04-28 00:00:00 UTC	8	2	126b	1	1		Maternity room	Preparto 2	Yes		Yes	No	Yes	Yes		1	1	0	0	1	1	1	1	1	0	0	0	0	1	1
2021-04-28 00:00:00 UTC	8	2	127b	1	1		Prenatal room (CPN)	Recien nacido	Yes		No	No	Yes	Yes		1	1	0	0	1	0	1	1	0	0	0	0	0	1	0
2021-05-03 00:00:00 UTC	7	1	128b	0	1		Consultation room	66	Yes		No	No	Yes	Yes		1	0	0	0	0	0	0	0	0	0	0	0	0	0	0
2021-05-03 00:00:00 UTC	7	1	129b	0	1		Consultation room	67	Yes		No	No	Yes	Yes		1	0	1	0	0	0	0	0	0	1	1	1	0	1	1
2021-05-03 00:00:00 UTC	7	1	130b	0	1		Consultation room	99	Yes		No	No	Yes	Yes		1	1	1	0	1	1	1	1	1	1	1	1	0	1	1
2021-05-03 00:00:00 UTC	7	1	131b	0	1		Consultation room	101	Yes		No	No	Yes	Yes		1	1	1	1	1	1	1	1	1	1	1	1	1	1	1
2021-05-03 00:00:00 UTC	7	1	132b	0	1		Consultation room	100	Yes		No	No	Yes	Yes		1	1	1	1	1	1	1	1	1	1	1	1	1	1	1
2021-05-03 00:00:00 UTC	7	1	133b	0	1		Other	Banco sangre	Yes		No	No	Yes	Yes		1	1	1	1	1	1	1	1	1	1	1	1	1	1	1
2021-05-03 00:00:00 UTC	7	1	134b	0	1		Laboratory	82	No	Yes	No	No	Yes	No		0	1	1	1	1	1	1	1	1	0	0	0	1	1	1
2021-05-03 00:00:00 UTC	7	1	135b	0	1		Consultation room	79	Yes		No	No	Yes	Yes		1	1	1	1	1	0	1	1	0	1	1	1	0	1	1
2021-05-03 00:00:00 UTC	7	1	136b	0	1		Waiting area	77	Yes		No	No	Yes	No		1	0	1	0	0	0	0	0	0	1	1	1	0	1	1
2021-05-03 00:00:00 UTC	7	1	137b	0	1		Consultation room	76	Yes		No	No	Yes	Yes		1	1	1	1	1	1	1	1	1	1	1	1	1	1	1
2021-05-03 00:00:00 UTC	7	1	138b	0	1		Consultation room	75	Yes		No	No	Yes	Yes		1	1	1	1	1	1	1	1	1	1	1	1	1	1	1
2021-05-03 00:00:00 UTC	7	1	139b	0	1		Consultation room	78	Yes		No	No	Yes	Yes		1	1	1	1	1	1	1	1	1	1	1	1	1	1	1
2021-05-03 00:00:00 UTC	7	1	140b	0	1		Other	74	Yes		No	No	Yes	Yes		1	1	1	0	1	1	1	1	1	1	1	1	0	1	1
2021-05-03 00:00:00 UTC	7	1	142b	0	1		Laboratory	105	No	Yes	No	No	Yes	No		0	0	1	0	0	0	0	0	0	1	1	1	0	1	1
2021-05-03 00:00:00 UTC	7	1	143b	0	1		Staff room	106	No	No	No	Yes	Yes	No		0	1	0	0	1	1	1	1	1	0	0	0	0	1	1
2021-05-03 00:00:00 UTC	7	1	144b	0	1		Laboratory	113	Yes		No	No	Yes	No		1	0	1	0	0	0	0	0	0	0	0	0	0	1	0
2021-05-03 00:00:00 UTC	7	1	145b	0	1		Laboratory	114	Yes		No	No	Yes	No		1	1	1	0	1	0	1	1	0	1	1	1	0	1	1
2021-05-03 00:00:00 UTC	7	1	146b	0	1		Consultation room	83	Yes		No	No	Yes	Yes		1	1	1	1	1	1	1	1	1	1	1	1	1	1	1
2021-05-04 00:00:00 UTC	7	1	147b	0	1		Care room	284	Yes		Yes	No	Yes	Yes		1	1	1	1	1	1	1	1	1	1	1	1	1	1	1
2021-05-04 00:00:00 UTC	7	1	148b	0	1		Other	255	Yes		Yes	No	Yes	Yes		1	1	0	0	1	0	1	1	0	0	0	0	0	1	0
2021-05-04 00:00:00 UTC	7	1	149b	0	1		Resting room	256	Yes		Yes	No	Yes	Yes		1	1	0	0	1	0	0	0	0	0	0	0	0	1	0
2021-05-04 00:00:00 UTC	7	1	150b	0	1		Staff room	257	No	No	No	Yes	Yes	No		0	1	0	1	1	1	1	1	1	0	0	0	1	1	1
2021-05-04 00:00:00 UTC	7	1	152b	0	1		Dispensary	266	No	Yes	No	No	No	No		0	0	0	0	0	0	0	0	0	0	0	0	0	0	0
2021-05-04 00:00:00 UTC	7	1	153b	0	1		Dispensary	267	No	Yes	No	No	No	No		0	0	0	0	0	0	0	0	0	0	0	0	0	0	0
2021-05-04 00:00:00 UTC	7	1	154b	0	1		Storage/unused	268	No	No	No	Yes	Yes	No		0	1	1	1	1	1	1	1	1	0	0	0	1	1	1
2021-05-04 00:00:00 UTC	7	1	155b	0	1		Other	262	Yes		No	No	No	No		1	0	0	0	0	0	0	0	0	0	0	0	0	0	0
2021-05-04 00:00:00 UTC	7	1	156b	0	1		Other	263	Yes		No	No	No	No		1	0	0	0	0	0	0	0	0	0	0	0	0	0	0
2021-05-04 00:00:00 UTC	7	1	157b	0	1		Other	264	Yes		No	No	No	No		1	0	0	0	0	0	0	0	0	0	0	0	0	0	0
2021-05-04 00:00:00 UTC	7	1	158b	0	1		Other	264	Yes		No	No	No	No		1	0	0	0	0	0	0	0	0	0	0	0	0	0	0
2021-05-04 00:00:00 UTC	7	1	159b	0	1		Other	265	Yes		No	No	No	No		1	0	0	0	0	0	0	0	0	0	0	0	0	0	0
2021-05-04 00:00:00 UTC	7	1	161b	0	1		Staff room	281	No	No	No	Yes	Yes	No		0	1	0	0	1	0	0	0	0	0	0	0	0	1	0
2021-05-04 00:00:00 UTC	7	1	162b	0	1		Other	282	No	Yes	No	No	Yes	No		0	1	1	1	1	1	1	1	1	1	1	1	1	1	1
2021-05-04 00:00:00 UTC	7	1	163b	0	1		Delivery room	276	Yes		Yes	No	No	Yes		1	1	1	1	1	1	1	1	1	0	0	0	1	1	1
2021-05-04 00:00:00 UTC	7	1	164b	0	1		Staff room	275	No	No	No	Yes	Yes	No		0	1	0	0	0	0	0	0	0	0	0	0	0	1	0
2021-05-04 00:00:00 UTC	7	1	165b	0	1		Delivery room	272	Yes		Yes	No	No	No		1	1	0	0	1	0	1	1	0	0	0	0	0	1	0
2021-05-04 00:00:00 UTC	7	1	166b	0	1		Dispensary	273	No	Yes	No	No	No	No		0	0	0	0	0	0	0	0	0	0	0	0	0	0	0
2021-05-24 00:00:00 UTC	9	2	167b	1	1		Consultation room	Familiar 1	Yes		No	No	Yes	Yes		1	1	0	0	0	0	0	0	0	0	0	0	0	1	0
2021-05-24 00:00:00 UTC	9	2	168b	1	1		Consultation room	Familiar 2	Yes		No	No	Yes	Yes		1	1	0	1	0	0	0	0	0	0	0	0	0	1	0
2021-05-24 00:00:00 UTC	9	2	169b	1	1		Consultation room	Familiar 3	Yes		No	No	Yes	Yes		1	1	0	0	1	0	1	1	0	0	0	0	0	1	0
2021-05-24 00:00:00 UTC	9	2	170b	1	1		Consultation room	Dermatology consiltorio 4	Yes		No	No	Yes	Yes		1	1	0	0	0	0	0	0	0	0	0	0	0	1	0
2021-05-24 00:00:00 UTC	9	2	171b	0	1		Consultation room	Consultation 5	No	No	No	No	Yes	Yes		1	1	0	0	0	0	0	0	0	0	0	0	0	1	0
2021-05-12 00:00:00 UTC	9	2	172b	1	1		Other	Triaje respiratorio	Yes		Yes	No	Yes	Yes		1	1	0	0	0	0	0	0	0	0	0	0	0	1	0
2021-05-12 00:00:00 UTC	9	2	173b	1	1		Emergency room	Triaje	Yes		No	No	Yes	Yes		1	1	0	0	1	1	1	1	1	0	0	0	0	1	1
2021-05-12 00:00:00 UTC	9	2	174b	1	1		Observation room	Observation adultos	Yes		Yes	No	Yes	Yes		1	1	0	0	0	0	0	0	0	0	0	0	0	1	0
2021-05-12 00:00:00 UTC	9	2	175b	1	1		Emergency room	Cura	Yes		No	No	Yes	Yes		1	1	1	0	1	0	1	1	0	1	1	1	0	1	1
2021-07-16 00:00:00 UTC	8	2	176b	0	1		Consultation room	Consultorio 13 pediatria	Yes		No	Yes	Yes	Yes		1	1	1	0	1	0	1	1	0	1	1	1	0	1	1
2021-07-16 00:00:00 UTC	8	2	177b	0	1		Consultation room	Consultorio 14 pediatria	Yes		No	Yes	Yes	Yes		1	1	1	0	1	0	1	1	0	1	1	1	0	1	1
2021-07-16 00:00:00 UTC	8	2	178b	0	1		Consultation room	Consultorio 24	Yes		No	Yes	Yes	Yes		1	1	0	0	1	0	1	1	0	0	0	0	0	1	0
2021-07-16 00:00:00 UTC	8	2	179b	0	1		Consultation room	Consultorio 23 embarazo	Yes		No	Yes	Yes	Yes		1	1	0	0	1	1	1	1	1	0	0	0	0	1	1
2021-07-16 00:00:00 UTC	8	2	180b	0	1		Consultation room	Consultorio 20 post-parto	Yes		No	Yes	Yes	Yes		1	1	0	0	1	1	1	1	1	0	0	0	0	1	1
2021-07-16 00:00:00 UTC	8	2	181b	0	1		Consultation room	Consultorio sn gineco	Yes		No	Yes	Yes	Yes		1	1	0	0	1	1	1	1	1	0	0	0	0	1	1
2021-07-16 00:00:00 UTC	8	1	182b	0	1		Other	Nebulizaciob	Yes		No	No	Yes	Yes		1	1	1	0	0	0	0	0	0	0	0	0	0	1	0
2021-07-16 00:00:00 UTC	8	1	183b	0	1		Emergency room	Ginecobstetricia	Yes		No	Yes	Yes	Yes		1	1	1	0	1	1	1	1	1	0	0	0	0	1	1
2021-07-16 00:00:00 UTC	8	2	184b	0	1		Consultation room	Consultorio 15 pediatria	Yes		No	Yes	Yes	Yes		1	1	0	0	0	0	0	0	0	0	0	0	0	1	0
2021-07-16 00:00:00 UTC	8	2	185b	0	1		Consultation room	Consultorio 19 ginecologia y obstetricia	Yes		No	Yes	Yes	Yes		1	1	1	0	0	1	0	0	0	1	1	1	0	1	1
2021-08-20 00:00:00 UTC	8	2	186b	0	1		Consultation room	Consultorio 11	Yes		No	Yes	Yes	Yes		1	0	0	0	0	0	0	0	0	0	0	0	0	0	0
2021-08-20 00:00:00 UTC	8	2	187b	0	1		Consultation room	Consultorio 12	Yes		No	Yes	Yes	Yes		1	1	0	0	0	0	1	0	0	0	0	0	0	1	0
2021-08-20 00:00:00 UTC	8	2	188b	0	1		Delivery room	Consultorio 10	Yes		No	Yes	Yes	Yes		1	1	0	0	1	1	1	1	1	0	0	0	0	1	1
2021-08-20 00:00:00 UTC	8	2	189b	0	1		Consultation room	Consultorio 9	Yes		No	Yes	Yes	Yes		1	1	0	0	1	1	1	1	1	0	0	0	0	1	1
2021-09-14 00:00:00 UTC	7	1	190b	0	1		Consultation room	89	Yes		No	No	Yes	Yes		1	1	1	1	1	1	1	1	1	1	1	1	1	1	1
2021-09-14 00:00:00 UTC	7	1	191b	0	1		Other	96	Yes		Yes	No	Yes	Yes		1	1	0	0	1	1	1	1	1	0	0	0	0	1	1
2021-09-14 00:00:00 UTC	7	1	192b	0	1		Care room	96*-cura	Yes		No	No	Yes	Yes		1	1	1	1	1	1	1	1	1	0	0	0	1	1	1
2021-09-14 00:00:00 UTC	7	1	193b	0	1		Consultation room	966	Yes		No	No	Yes	Yes		1	1	1	1	1	1	1	1	1	1	1	1	1	1	1
2021-09-14 00:00:00 UTC	7	1	194b	0	1		Other	97	Yes		Yes	No	Yes	Yes		1	0	1	0	0	0	0	0	0	1	1	1	0	1	1
2021-09-14 00:00:00 UTC	7	1	195b	0	1		Other	96**	Yes		No	No	Yes	Yes		1	1	1	1	1	0	1	1	0	1	1	1	0	1	1
2021-09-14 00:00:00 UTC	7	1	196b	0	1		Vaccination area	1011	Yes		No	No	Yes	Yes		1	1	1	1	1	1	1	1	1	1	1	1	1	1	1
2021-09-14 00:00:00 UTC	7	1	197b	0	1		Other	1012	Yes		No	No	Yes	Yes		1	0	1	0	0	0	0	0	0	1	1	1	0	1	1
2021-09-20 00:00:00 UTC	7	1	200b	0	1		Other	1009	Yes		No	No	No	No		1	0	1	0	0	0	0	0	0	1	1	1	0	1	1
2021-09-20 00:00:00 UTC	7	1	201b	0	1		Consultation room	69	Yes		No	No	No	Yes		1	1	1	1	1	1	1	1	1	1	1	1	1	1	1
2021-09-20 00:00:00 UTC	7	1	203b	0	1		Resting room	285	No	Yes	Yes	Yes	No	No		1	1	1	1	1	1	1	1	1	1	1	1	1	1	1
2021-09-20 00:00:00 UTC	7	1	204b	0	1		Other	281*	Yes		No	No	Yes	No		1	1	1	0	1	1	1	1	1	1	1	1	0	1	1
2021-09-20 00:00:00 UTC	7	1	205b	0	1		Other	252	Yes		Yes	No	Yes	Yes		1	1	0	1	1	0	1	1	0	0	0	0	0	1	0
2021-09-20 00:00:00 UTC	7	1	206b	0	1		Other	253	Yes		Yes	Yes	Yes	Yes		1	1	1	1	1	1	1	1	1	1	1	1	1	1	1
2021-09-20 00:00:00 UTC	7	1	207b	0	1		Other	Prepartum room	Yes		Yes	No	Yes	Yes		1	1	0	1	0	0	1	0	0	0	0	0	0	1	0
2021-09-20 00:00:00 UTC	7	1	208b	0	1		Other	283*	No	No	No	Yes	No	No		0	1	1	1	1	1	1	1	1	1	1	1	1	1	1
2021-09-20 00:00:00 UTC	7	1	209b	0	1		Resting room	283	No	No	No	Yes	No	No		0	1	0	1	1	0	1	1	0	0	0	0	0	1	0
2021-09-20 00:00:00 UTC	7	1	210b	0	1		Other	271	Yes		No	Yes	No	No		1	1	0	0	1	1	1	1	1	0	0	0	0	1	1
2021-09-20 00:00:00 UTC	7	1	211b	0	1		Other	274	No	No	No	Yes	No	No		0	1	0	0	0	0	1	0	0	0	0	0	0	1	0
2021-09-20 00:00:00 UTC	7	1	212b	0	1		Other	278	Yes		No	Yes	No	No		1	1	0	0	1	1	1	1	1	0	0	0	0	1	1
2021-09-20 00:00:00 UTC	7	1	214b	0	1		Other	260	Yes		No	Yes	No	No		1	1	1	1	1	1	1	1	1	1	1	1	1	1	1
2021-09-20 00:00:00 UTC	7	1	215b	0	1		Other	259	Yes		No	Yes	No	No		1	1	1	1	1	1	1	1	1	1	1	1	1	1	1
2021-09-23 00:00:00 UTC	7	1	216b	0	1		Observation room	258	Yes		Yes	No	Yes	Yes		1	1	0	0	1	1	1	1	1	0	0	0	0	1	1
2023-01-11 00:00:00 UTC	3	2	217b	0	2	Emergency	Emergency room	Observación de emergencia	Yes	Yes	Yes	No	Yes			1	1	1	0	1	1	1	1	1	1	1	1	0	1	1
2023-01-11 00:00:00 UTC	3	2	219b	0	2	Emergency	Emergency room	1	Yes	Yes	No	No	Yes			1	1	1	0	1	1	1	1	1	1	1	1	0	1	1
2023-01-11 00:00:00 UTC	3	2	220b	0	2	Emergency	Emergency room	1	Yes	Yes	No	No	Yes			1	1	1	0	1	1	1	1	1	1	1	1	0	1	1
2023-01-11 00:00:00 UTC	3	2	221b	0	2	Emergency	Emergency room	1	Yes	Yes	Yes	No	Yes			1	1	1	0	0	0	0	0	0	1	1	1	0	1	1
2023-01-11 00:00:00 UTC	3	2	223b	0	2	Emergency	Emergency room	2	Yes	Yes	Yes	No	Yes			1	1	1	1	1	1	1	1	1	1	1	1	1	1	1
2023-01-11 00:00:00 UTC	3	2	224b	0	2	Emergency	Observation room	1	Yes	Yes	Yes	No	Yes			1	1	1	0	1	1	1	1	1	1	1	1	0	1	1
2023-01-11 00:00:00 UTC	3	2	225b	0	2	Emergency	Consultation room	1	Yes	No	No	No	Yes			1	1	1	0	1	0	1	1	0	1	1	1	0	1	1
2023-01-11 00:00:00 UTC	6	2	227b	0	2	Consult – Adult	Consultation room	2	Yes	No	No	No	Yes			1	1	1	0	1	0	1	1	0	1	1	1	0	1	1
2023-01-11 00:00:00 UTC	6	2	228b	0	2	Consult – Adult	Consultation room	2	Yes	No	No	No	Yes			1	1	1	0	1	1	1	1	1	1	1	1	0	1	1
2023-01-11 00:00:00 UTC	6	2	229b	0	2	Consult – Adult	Consultation room	2	Yes	No	No	No	Yes			1	1	1	0	1	1	1	1	1	1	1	1	0	1	1
2023-01-11 00:00:00 UTC	6	2	230b	0	2	Maternity	Consultation room	2	Yes	No	No	No	Yes			1	1	1	1	1	1	1	1	1	1	1	1	1	1	1
2023-01-11 00:00:00 UTC	6	2	231b	0	2	Consult – Adult	Consultation room	2	Yes	No	No	No	Yes			1	1	1	1	1	1	1	1	1	1	1	1	1	1	1
2023-01-11 00:00:00 UTC	6	2	232b	0	2	Consult – Adult	Consultation room	3	Yes	No	No	No	Yes			1	1	1	1	1	1	1	1	1	1	1	1	1	1	1
2023-01-11 00:00:00 UTC	6	2	233b	0	2	Consult – Adult	Consultation room	2	Yes	No	No	No	Yes			1	1	1	1	1	1	1	1	1	1	1	1	1	1	1
2023-01-11 00:00:00 UTC	6	2	234b	0	2	Consult – Adult	Consultation room	1	Yes	No	No	No	Yes			1	1	1	1	1	1	1	1	1	1	1	1	1	1	1
2023-01-11 00:00:00 UTC	6	2	235b	0	2	Consult – Adult	Consultation room	2	Yes	No	No	No	Yes			1	1	1	1	1	1	1	1	1	1	1	1	1	1	1
2023-01-11 00:00:00 UTC	5	2	236b	0	2	Consult – Adult	Consultation room	2	Yes	No	No	No	Yes			1	1	1	0	0	0	0	0	0	1	1	1	0	1	1
2023-01-12 00:00:00 UTC	5	2	237b	0	2	Consult – Adult	Consultation room	1	Yes	No	No	No	Yes			1	1	1	0	1	1	1	1	1	1	1	1	0	1	1
2023-01-12 00:00:00 UTC	5	2	238b	0	2	Consult – Adult	Consultation room	2	Yes	No	No	No	Yes			1	1	1	0	1	1	1	1	1	1	1	1	0	1	1
2023-01-12 00:00:00 UTC	5	2	239b	0	2	Consult – Adult	Consultation room	2	Yes	No	No	No	Yes			1	1	1	0	1	0	1	1	0	1	1	1	0	1	1
2023-01-12 00:00:00 UTC	5	2	240b	0	2	Consult – Adult	Consultation room	2	Yes	No	No	No	Yes			1	1	1	0	1	1	1	1	1	1	1	1	0	1	1
2023-01-12 00:00:00 UTC	5	2	241b	0	2	Consult – Adult	Consultation room	2	Yes	No	No	No	Yes			1	1	1	0	0	0	0	0	0	1	1	1	0	1	1
2023-01-12 00:00:00 UTC	5	2	242b	0	2	Consult – Adult	Consultation room	2	Yes	No	No	No	Yes			1	1	1	0	1	0	1	1	0	1	1	1	0	1	1
2023-01-12 00:00:00 UTC	5	2	243b	0	2	Consult – Adult	Consultation room	1	Yes	No	No	No	Yes			1	1	1	0	1	0	0	0	0	1	1	1	0	1	1
2023-01-12 00:00:00 UTC	5	2	245b	0	2	Consult – Adult	Consultation room	2	Yes	No	No	No	Yes			1	0	1	0	0	0	0	0	0	1	1	1	0	1	1
2023-01-12 00:00:00 UTC	5	2	246b	0	2	Consult – Adult	Other, specify	1	Yes	No	No	No	Yes			1	0	1	0	0	0	0	0	0	0	0	0	0	1	0
2023-01-13 00:00:00 UTC	5	2	247b	0	2	Consult – Adult	Other, specify	1	Yes	No	No	No	Yes			1	0	1	0	0	0	0	0	0	1	1	1	0	1	1
2023-01-13 00:00:00 UTC	5	2	248b	0	2	Consult – Adult	Consultation room	2	Yes	No	No	No	Yes			1	1	1	0	0	0	0	0	0	1	1	1	0	1	1
2023-01-13 00:00:00 UTC	5	2	249b	0	2	Women's and Pediatrics	Laboratory	1	Yes	Yes	No	No	Yes			1	1	1	1	1	1	1	1	1	1	1	1	1	1	1
2023-01-13 00:00:00 UTC	5	2	250b	0	2	Consult – Adult	Consultation room	1	Yes	No	No	No	Yes			1	0	1	0	0	0	0	0	0	1	1	1	0	1	1
2023-01-13 00:00:00 UTC	5	2	251b	0	2	Consult – Adult	Laboratory	2	Yes	Yes	No	No	Yes			1	1	1	1	1	1	1	1	1	1	1	1	1	1	1
2023-01-13 00:00:00 UTC	5	2	252b	0	2	Other, specify	Other, specify	1	Yes	No	No	No	Yes			1	0	1	0	0	0	0	0	0	1	1	1	0	1	1
2023-01-13 00:00:00 UTC	5	2	253b	0	2	Consult – Adult	Other, specify	1	Yes	No	No	No	Yes			1	0	1	0	0	0	0	0	0	1	1	1	0	1	1
2023-01-13 00:00:00 UTC	3	2	255b	0	2	Emergency	Emergency room	1	Yes	Yes	No	No	Yes			1	1	1	0	0	0	0	0	0	1	1	1	0	1	1
2023-01-13 00:00:00 UTC	3	2	256b	0	2	Emergency	Laboratory	1	Yes	Yes	No	Yes	Yes			1	1	1	0	1	1	1	1	1	1	1	1	0	1	1
2023-01-13 00:00:00 UTC	3	2	257b	0	2	Emergency	Emergency room	1	Yes	Yes	No	No	Yes			1	1	1	0	0	0	1	0	0	1	1	1	0	1	1
2023-01-13 00:00:00 UTC	3	2	258b	0	2	Consult – Adult	Consultation room	1	Yes	Yes	No	No	Yes			1	0	0	0	0	0	0	0	0	0	0	0	0	0	0
2023-01-13 00:00:00 UTC	3	2	259b	0	2	Other, specify	Vaccination area	1	Yes	Yes	No	No	No			1	0	0	0	0	0	0	0	0	0	0	0	0	0	0
2023-01-13 00:00:00 UTC	3	2	260b	0	2	lab	Laboratory	7	Yes	Yes	No	No	Yes			1	0	1	0	0	0	0	0	0	1	1	1	0	1	1
2023-01-13 00:00:00 UTC	3	2	261b	0	2	lab	Laboratory	1	No	Yes	No	No	No			0	1	0	0	1	0	1	1	0	0	0	0	0	1	0
2023-01-13 00:00:00 UTC	3	2	262b	0	2	lab	Laboratory	1	No	Yes	No	No	Yes			0	1	0	0	1	0	1	1	0	0	0	0	0	1	0
2023-01-13 00:00:00 UTC	3	2	263b	0	2	lab	Laboratory	1	No	Yes	No	No	Yes			0	1	0	0	1	1	1	1	1	0	0	0	0	1	1
2023-01-13 00:00:00 UTC	3	2	264b	0	2	lab	Laboratory	1	No	Yes	No	No	Yes			0	1	0	0	1	0	1	1	0	0	0	0	0	1	0
2023-01-13 00:00:00 UTC	3	2	265b	0	2	lab	Laboratory	1	No	Yes	No	No	Yes			0	1	0	0	1	0	1	1	0	0	0	0	0	1	0
2023-01-17 00:00:00 UTC	3	2	266b	0	2	Women's and Pediatrics	Consultation room	1	Yes	No	No	No	Yes			1	1	1	1	1	1	1	1	1	1	1	1	1	1	1
2023-01-17 00:00:00 UTC	3	2	267b	0	2	Consult – Adult	Consultation room	1	Yes	Yes	No	No	Yes			1	1	1	1	0	1	0	0	0	1	1	1	0	1	1
2023-01-17 00:00:00 UTC	3	2	268b	0	2	Consult – Adult	Consultation room	1	Yes	Yes	No	No	No			1	1	0	1	1	1	1	1	1	0	0	0	1	1	1
2023-01-17 00:00:00 UTC	3	2	269b	0	2	lab	Laboratory	2	Yes	Yes	No	No	Yes			1	1	1	0	0	1	0	0	0	1	1	1	0	1	1
2023-01-17 00:00:00 UTC	3	2	270b	0	2	Other, specify	Laboratory	3	Yes	Yes	No	No	Yes			1	1	1	1	1	1	1	1	1	1	1	1	1	1	1
2023-01-24 00:00:00 UTC	5	2	271b	0	2	Other, specify	Consultation room	1	Yes	Yes	No	Yes	Yes	Yes		1	1	0	1	1	0	1	1	0	0	0	0	0	1	0
2023-01-24 00:00:00 UTC	5	2	272b	0	2	Other, specify	Consultation room	2	Yes	Yes	No	Yes	Yes			1	1	0	0	1	0	1	1	0	0	0	0	0	1	0
2023-01-24 00:00:00 UTC	5	2	273b	0	2	Other, specify	Consultation room	3	Yes	Yes	No	No	Yes			1	1	1	0	0	0	1	0	0	1	1	1	0	1	1
2023-01-24 00:00:00 UTC	5	2	274b	0	2	Other, specify	Consultation room	4	Yes	Yes	No	Yes	Yes			1	1	1	1	1	1	1	1	1	1	1	1	1	1	1
2023-01-24 00:00:00 UTC	5	2	275b	0	2	Other, specify	Laboratory	6	Yes	Yes	No	Yes	Yes			1	1	1	0	1	1	1	1	1	1	1	1	0	1	1
2023-01-24 00:00:00 UTC	5	2	276b	0	2	Other, specify	Consultation room	7	Yes	No	No	No	Yes			1	0	0	0	0	0	0	0	0	0	0	0	0	0	0
2023-01-24 00:00:00 UTC	5	2	277b	0	2	Other, specify	Consultation room	8	Yes	No	No	No	Yes			1	0	1	0	0	0	0	0	0	1	1	1	0	1	1
2023-01-24 00:00:00 UTC	5	2	278b	0	2	imaging	15	1	Yes	No	No	No	Yes			1	0	1	0	0	0	0	0	0	1	1	1	0	1	1
2023-01-24 00:00:00 UTC	5	2	279b	0	2	imaging	15	2	Yes	No	No	No	No			1	0	1	0	0	0	0	0	0	1	1	1	0	1	1
2023-01-24 00:00:00 UTC	5	2	280b	0	2	imaging	15	3	Yes	No	No	Yes	Yes			1	0	1	0	0	0	0	0	0	1	1	1	0	1	1
2023-01-24 00:00:00 UTC	5	2	281b	0	2	imaging	15	8	Yes	No	No	No	Yes			1	1	1	0	0	1	1	0	0	1	1	1	0	1	1
2023-01-24 00:00:00 UTC	5	2	282b	0	2	imaging	15	9	Yes	No	No	No	Yes			1	1	1	0	0	0	0	0	0	1	1	1	0	1	1
2023-01-24 00:00:00 UTC	5	2	283b	0	2	imaging	15	10	Yes	No	No	Yes	No			1	0	1	0	0	0	0	0	0	1	1	1	0	1	1
2023-01-25 00:00:00 UTC	4	2	284b	0	2	Women's and Pediatrics	Care room	4	Yes	Yes	Yes	Yes	Yes			1	1	1	0	1	0	1	1	0	1	1	1	0	1	1
2023-01-25 00:00:00 UTC	4	2	285b	0	2	Women's and Pediatrics	Care room	3	Yes	Yes	Yes	Yes	Yes			1	1	1	1	1	1	1	1	1	1	1	1	1	1	1
2023-01-25 00:00:00 UTC	4	2	286b	0	2	Women's and Pediatrics	Care room	2	Yes	Yes	Yes	Yes	Yes			1	1	1	0	1	0	1	1	0	1	1	1	0	1	1
2023-01-25 00:00:00 UTC	4	2	287b	0	2	Women's and Pediatrics	Care room	1	Yes	Yes	Yes	Yes	No			1	1	1	0	0	0	0	0	0	1	1	1	0	1	1
2023-01-25 00:00:00 UTC	3	2	288b	0	2	Women's and Pediatrics	14	5	Yes	Yes	Yes	Yes	Yes			1	1	1	0	0	0	0	0	0	1	1	1	0	1	1
2023-01-25 00:00:00 UTC	3	2	289b	0	2	Women's and Pediatrics	14	6	Yes	Yes	Yes	Yes	Yes			1	1	1	0	1	1	1	1	1	1	1	1	0	1	1
2023-01-25 00:00:00 UTC	3	2	290b	0	2	Women's and Pediatrics	14	7	Yes	Yes	Yes	Yes	Yes			1	1	1	0	1	0	1	1	0	1	1	1	0	1	1
2023-01-25 00:00:00 UTC	3	2	291b	0	2	Women's and Pediatrics	14	15	Yes	Yes	Yes	Yes	Yes			1	1	1	0	1	0	1	1	0	1	1	1	0	1	1
2023-01-25 00:00:00 UTC	3	2	292b	0	2	Inpatient (non-ICU)	14	0_1	Yes	Yes	Yes	Yes	Yes			1	1	1	0	1	0	1	1	0	1	1	1	0	1	1
2023-01-27 00:00:00 UTC	3	2	293b	0	2	Women's and Pediatrics	14	14	No	No	No	Yes	Yes			0	1	0	1	1	1	1	1	1	0	0	0	1	1	1
2023-01-27 00:00:00 UTC	3	2	294b	0	2	Inpatient (non-ICU)	14	13	Yes	Yes	Yes	Yes	Yes			1	1	1	0	0	1	0	0	0	1	1	1	0	1	1
2023-01-27 00:00:00 UTC	3	2	295b	0	2	Inpatient (non-ICU)	Care room	15	Yes	Yes	Yes	Yes	Yes			1	1	1	0	1	0	1	1	0	1	1	1	0	1	1
2023-01-27 00:00:00 UTC	3	2	296b	0	2	Women's and Pediatrics	Care room	12	Yes	Yes	Yes	Yes	Yes			1	1	1	0	1	1	1	1	1	1	1	1	0	1	1
2023-01-27 00:00:00 UTC	3	2	297b	0	2	Women's and Pediatrics	Care room	16	Yes	Yes	Yes	Yes	Yes			1	1	1	0	1	0	1	1	0	1	1	1	0	1	1
2023-01-27 00:00:00 UTC	3	2	298b	0	2	Women's and Pediatrics	Care room	11	Yes	Yes	Yes	Yes	Yes			1	1	0	0	1	0	1	1	0	0	0	0	0	1	0
2023-01-27 00:00:00 UTC	3	2	299b	0	2	Women's and Pediatrics	Care room	10	Yes	Yes	Yes	Yes	Yes			1	1	1	0	1	0	1	1	0	1	1	1	0	1	1
2023-01-27 00:00:00 UTC	3	2	300b	0	2	Women's and Pediatrics	Care room	8	Yes	Yes	Yes	Yes	Yes			1	1	1	0	1	1	1	1	1	1	1	1	0	1	1
2023-01-27 00:00:00 UTC	3	2	301b	0	2	Women's and Pediatrics	Care room	7	Yes	Yes	Yes	Yes	Yes			1	1	1	0	1	1	1	1	1	1	1	1	0	1	1
2023-01-27 00:00:00 UTC	3	2	302b	0	2	Women's and Pediatrics	Care room	1	Yes	Yes	Yes	Yes	Yes			1	1	1	0	0	1	0	0	0	1	1	1	0	1	1
2023-01-27 00:00:00 UTC	3	2	303b	0	2	Women's and Pediatrics	Care room	1	Yes	Yes	Yes	Yes	Yes			1	1	1	0	1	0	1	1	0	1	1	1	0	1	1
2023-01-27 00:00:00 UTC	3	2	304b	0	2	Women's and Pediatrics	Care room	6	Yes	Yes	Yes	Yes	Yes			1	1	0	0	1	1	1	1	1	0	0	0	0	1	1
2023-01-27 00:00:00 UTC	3	2	305b	0	2	Women's and Pediatrics	Care room	1	Yes	Yes	Yes	Yes	Yes			1	1	1	0	1	1	1	1	1	1	1	1	0	1	1
2023-01-27 00:00:00 UTC	3	2	306b	0	2	ICU	Care room	4	Yes	Yes	Yes	Yes	Yes			1	1	0	0	0	1	0	0	0	0	0	0	0	1	0
2023-01-27 00:00:00 UTC	3	2	307b	0	2	ICU	Care room	2	Yes	Yes	Yes	Yes	Yes			1	1	1	1	1	1	1	1	1	1	1	1	1	1	1
2023-01-27 00:00:00 UTC	3	2	308b	0	2	ICU	Care room	4	Yes	Yes	Yes	Yes	Yes			1	1	1	0	1	1	0	0	0	1	1	1	0	1	1
2023-01-31 00:00:00 UTC	1	1	309b	0	2	Women's and Pediatrics	Clinical room - inpatient	Enfermeria	No	Yes	No	Yes	Yes			0	1	1	0	1	1	1	1	1	1	1	1	0	1	1
2023-01-31 00:00:00 UTC	1	1	310b	0	2	Women's and Pediatrics	Clinical room - inpatient	209	Yes	Yes	Yes	Yes	Yes			1	1	1	0	1	0	1	1	0	1	1	1	0	1	1
2023-01-31 00:00:00 UTC	1	1	311b	0	2	Women's and Pediatrics	Clinical room - inpatient	208	Yes	Yes	Yes	Yes	Yes			1	1	1	0	1	0	1	1	0	1	1	1	0	1	1
2023-01-31 00:00:00 UTC	1	1	312b	0	2	Women's and Pediatrics	Clinical room - inpatient	205	Yes	Yes	Yes	Yes	Yes			1	1	1	0	1	0	1	1	0	1	1	1	0	1	1
2023-01-31 00:00:00 UTC	1	1	313b	0	2	Women's and Pediatrics	Clinical room - inpatient	204	Yes	Yes	Yes	Yes	Yes			1	1	1	0	1	0	1	1	0	1	1	1	0	1	1
2023-01-31 00:00:00 UTC	1	1	314b	0	2	Women's and Pediatrics	Clinical room - inpatient	201	Yes	Yes	Yes	Yes	Yes			1	1	1	0	1	0	1	1	0	1	1	1	0	1	1
2023-01-31 00:00:00 UTC	1	1	315b	0	2	Other, specify	Other, specify	213	Yes	Yes	No	Yes	Yes			1	1	1	1	1	1	1	1	1	1	1	1	1	1	1
2023-01-31 00:00:00 UTC	1	1	316b	0	2	Inpatient (non-ICU)	Clinical room - inpatient	215	Yes	Yes	Yes	Yes	Yes			1	1	1	0	1	0	1	1	0	1	1	1	0	1	1
2023-01-31 00:00:00 UTC	1	1	317b	0	2	Inpatient (non-ICU)	Clinical room - inpatient	218	Yes	Yes	Yes	Yes	Yes			1	1	1	0	1	1	1	1	1	1	1	1	0	1	1
2023-01-31 00:00:00 UTC	3	2	318b	0	2	Inpatient (non-ICU)	Clinical room - inpatient	1	Yes	Yes	Yes	Yes	Yes			1	0	1	0	0	0	0	0	0	1	1	1	0	1	1
2023-01-31 00:00:00 UTC	3	2	319b	1	2	Inpatient (non-ICU)	Clinical room - inpatient	320	Yes	Yes	Yes	Yes	Yes			1	0	1	0	0	0	0	0	0	1	1	1	0	1	1
2023-01-31 00:00:00 UTC	3	2	320b	0	2	Inpatient (non-ICU)	Care room	321	Yes	Yes	Yes	Yes	Yes			1	0	1	0	0	0	0	0	0	1	1	1	0	1	1
2023-01-31 00:00:00 UTC	1	1	321b	0	2	Inpatient (non-ICU)	Clinical room - inpatient	219	Yes	Yes	Yes	Yes	Yes			1	1	1	0	1	0	1	1	0	1	1	1	0	1	1
2023-02-01 00:00:00 UTC	1	1	322b	0	2	Inpatient (non-ICU)	Consultation room	221	Yes	Yes	Yes	Yes	Yes			1	1	1	0	1	0	1	1	0	1	1	1	0	1	1
2023-02-01 00:00:00 UTC	1	1	323b	0	2	Inpatient (non-ICU)	Consultation room	223	Yes	Yes	Yes	Yes	Yes			1	1	1	0	1	1	1	1	1	1	1	1	0	1	1
2023-02-01 00:00:00 UTC	1	1	324b	0	2	Inpatient (non-ICU)	Clinical room - inpatient	226	Yes	Yes	Yes	Yes	Yes			1	1	1	0	1	0	1	1	0	1	1	1	0	1	1
2023-02-01 00:00:00 UTC	1	1	325b	0	2	Inpatient (non-ICU)	Consultation room	228	Yes	Yes	Yes	Yes	Yes			1	1	1	0	1	0	1	1	0	1	1	1	0	1	1
2023-02-01 00:00:00 UTC	1	1	326b	0	2	Inpatient (non-ICU)	Clinical room - inpatient	9	Yes	Yes	Yes	Yes	Yes			1	1	1	0	1	1	1	1	1	1	1	1	0	1	1
2023-02-01 00:00:00 UTC	1	1	327b	0	2	Other, specify	Other, specify	17	No	No	No	Yes	Yes			0	1	1	1	1	1	1	1	1	1	1	1	1	1	1
2023-02-01 00:00:00 UTC	1	1	328b	0	2	Inpatient (non-ICU)	Clinical room - inpatient	11	Yes	Yes	Yes	Yes	Yes			1	1	1	0	1	0	0	0	0	1	1	1	0	1	1
2023-02-01 00:00:00 UTC	1	1	329b	0	2	Inpatient (non-ICU)	Clinical room - inpatient	14	Yes	Yes	Yes	Yes	Yes			1	1	1	0	1	1	1	1	1	1	1	1	0	1	1
2023-02-01 00:00:00 UTC	1	1	330b	0	2	Inpatient (non-ICU)	Clinical room - inpatient	21	Yes	Yes	Yes	Yes	Yes			1	1	1	0	1	1	1	1	1	1	1	1	0	1	1
2023-02-01 00:00:00 UTC	1	1	331b	0	2	Inpatient (non-ICU)	Clinical room - inpatient	24	Yes	Yes	Yes	Yes	Yes			1	1	1	0	1	0	1	1	0	1	1	1	0	1	1
2023-02-01 00:00:00 UTC	1	1	332b	0	2	Inpatient (non-ICU)	Clinical room - inpatient	25	Yes	Yes	Yes	Yes	Yes			1	1	1	0	1	0	1	1	0	1	1	1	0	1	1
2023-02-01 00:00:00 UTC	1	1	333b	0	2	Inpatient (non-ICU)	Clinical room - inpatient	28	Yes	Yes	Yes	Yes	Yes			1	1	1	0	1	0	1	1	0	1	1	1	0	1	1
2023-02-01 00:00:00 UTC	1	1	334b	0	2	Inpatient (non-ICU)	Other, specify	20	No	No	No	Yes	Yes			0	1	1	1	1	1	1	1	1	1	1	1	1	1	1
2023-02-01 00:00:00 UTC	1	1	335b	0	2	Inpatient (non-ICU)	Clinical room - inpatient	29	Yes	Yes	Yes	Yes	Yes			1	1	1	0	1	0	1	1	0	1	1	1	0	1	1
2023-02-01 00:00:00 UTC	1	1	336b	0	2	Inpatient (non-ICU)	Clinical room - inpatient	32	Yes	No	Yes	Yes	Yes			1	1	1	0	1	0	1	1	0	1	1	1	0	1	1
2023-02-01 00:00:00 UTC	1	1	337b	0	2	Maternity	Other, specify	243	No	No	No	Yes	Yes			0	1	1	0	1	1	1	1	1	1	1	1	0	1	1
2023-02-01 00:00:00 UTC	1	1	338b	0	2	Maternity	Clinical room - inpatient	244	Yes	Yes	Yes	Yes	Yes			1	1	1	0	1	0	1	1	0	1	1	1	0	1	1
2023-02-01 00:00:00 UTC	1	1	339b	0	2	Maternity	Clinical room - inpatient	247	Yes	Yes	Yes	Yes	Yes			1	1	1	0	1	0	1	1	0	1	1	1	0	1	1
2023-02-01 00:00:00 UTC	1	1	340b	0	2	Maternity	Clinical room - inpatient	251	Yes	Yes	Yes	Yes	Yes			1	1	1	0	1	0	1	1	0	1	1	1	0	1	1
2023-02-01 00:00:00 UTC	1	1	341b	0	2	Maternity	Observation room	252	Yes	Yes	Yes	Yes	Yes			1	1	1	0	1	0	1	1	0	1	1	1	0	1	1
2023-02-01 00:00:00 UTC	1	1	342b	0	2	Maternity	Observation room	280	Yes	No	No	Yes	Yes			1	1	1	1	1	0	1	1	0	1	1	1	0	1	1
2023-02-01 00:00:00 UTC	1	1	343b	0	2	Maternity	Other, specify	283	No	No	No	Yes	Yes			0	1	1	0	1	1	1	1	1	1	1	1	0	1	1
2023-02-01 00:00:00 UTC	1	1	344b	0	2	Maternity	Maternity waiting or delivery room	254	Yes	Yes	Yes	Yes	Yes			1	1	0	0	0	0	0	0	0	0	0	0	0	1	0
2023-01-31 00:00:00 UTC	6	2	345b	0	2	Maternity	Maternity waiting or delivery room	Post 9	Yes	Yes	Yes	Yes	Yes			1	1	1	0	1	0	1	1	0	1	1	1	0	1	1
2023-02-01 00:00:00 UTC	6	2	346b	0	2	Maternity	Maternity waiting or delivery room	Recuperación 1	Yes	Yes	Yes	Yes	Yes			1	1	1	0	0	0	1	0	0	1	1	1	0	1	1
2023-02-01 00:00:00 UTC	6	2	347b	0	2	Neonatal	Maternity waiting or delivery room	Sala de recién nacidos 1	Yes	Yes	Yes	Yes	Yes			1	1	1	1	1	0	1	1	0	1	1	1	0	1	1
2023-02-01 00:00:00 UTC	6	2	348b	0	2	Maternity	Maternity waiting or delivery room	Pre 3	Yes	Yes	Yes	Yes	Yes			1	1	1	0	1	1	1	1	1	1	1	1	0	1	1
2023-02-01 00:00:00 UTC	6	2	349b	0	2	Maternity	Maternity waiting or delivery room	Pre 2	Yes	Yes	Yes	Yes	Yes			1	1	1	0	1	0	1	1	0	1	1	1	0	1	1
2023-02-01 00:00:00 UTC	6	2	350b	0	2	Maternity	Maternity waiting or delivery room	Aro 1	Yes	Yes	Yes	Yes	Yes			1	1	1	0	1	1	1	1	1	1	1	1	0	1	1
2023-02-01 00:00:00 UTC	6	2	351b	0	2	Maternity	Maternity waiting or delivery room	16	Yes	Yes	Yes	Yes	Yes			1	1	1	0	1	0	1	1	0	1	1	1	0	1	1
2023-02-01 00:00:00 UTC	6	2	352b	0	2	Maternity	Maternity waiting or delivery room	Post 15	Yes	Yes	Yes	Yes	Yes			1	1	1	0	1	1	1	1	1	1	1	1	0	1	1
2023-02-01 00:00:00 UTC	6	2	353b	0	2	Maternity	Maternity waiting or delivery room	Post 14	Yes	Yes	Yes	Yes	Yes			1	1	1	0	1	0	1	1	0	1	1	1	0	1	1
2023-02-01 00:00:00 UTC	6	2	354b	0	2	Maternity	Maternity waiting or delivery room	Pre 13	Yes	Yes	No	Yes	Yes			1	1	1	0	1	0	1	1	0	1	1	1	0	1	1
2023-02-01 00:00:00 UTC	6	2	355b	0	2	Maternity	Maternity waiting or delivery room	Post 12	Yes	Yes	Yes	Yes	Yes			1	1	1	0	1	0	1	1	0	1	1	1	0	1	1
2023-02-01 00:00:00 UTC	6	2	356b	0	2	Maternity	Maternity waiting or delivery room	Post 8	Yes	Yes	Yes	Yes	Yes			1	1	1	0	1	0	1	1	0	1	1	1	0	1	1
2023-02-01 00:00:00 UTC	6	2	357b	0	2	Maternity	Maternity waiting or delivery room	Post 7	Yes	Yes	Yes	Yes	Yes			1	1	1	0	1	0	1	1	0	1	1	1	0	1	1
2023-02-01 00:00:00 UTC	6	2	358b	0	2	Maternity	Maternity waiting or delivery room	Post 2	Yes	Yes	Yes	Yes	Yes			1	1	1	0	1	0	1	1	0	1	1	1	0	1	1
2023-02-01 00:00:00 UTC	6	2	359b	0	2	Maternity	Maternity waiting or delivery room	Post 1	Yes	Yes	Yes	Yes	Yes			1	1	1	0	1	0	1	1	0	1	1	1	0	1	1
2023-02-01 00:00:00 UTC	5	2	360b	0	2	Neonatal	Care room	1	Yes	Yes	Yes	Yes	Yes			1	1	1	1	1	1	1	1	1	1	1	1	1	1	1
2023-02-01 00:00:00 UTC	5	2	361b	0	2	Neonatal	Care room	2	Yes	Yes	Yes	Yes	Yes			1	1	1	1	1	1	1	1	1	1	1	1	1	1	1
2023-02-01 00:00:00 UTC	5	2	362b	0	2	Neonatal	Care room	3	Yes	Yes	Yes	Yes	Yes			1	1	1	1	1	1	1	1	1	1	1	1	1	1	1
2023-02-01 00:00:00 UTC	5	2	363b	0	2	Surgery / Trauma	Clinical room - inpatient	1	Yes	Yes	Yes	No	Yes			1	1	1	0	0	0	0	0	0	1	1	1	0	1	1
2023-02-01 00:00:00 UTC	5	2	364b	0	2	Surgery / Trauma	Clinical room - inpatient	2	Yes	Yes	Yes	No	Yes			1	1	1	0	0	0	0	0	0	1	1	1	0	1	1
2023-02-10 00:00:00 UTC	1	1	366b	0	2	Imaging	Imaging	75	Yes	No	No	Yes	Yes			1	1	1	1	1	1	1	1	1	1	1	1	1	1	1
2023-02-10 00:00:00 UTC	1	1	367b	0	2	Consult – Adult	Care room	79	Yes	No	No	Yes	Yes			1	1	1	1	1	1	1	1	1	1	1	1	1	1	1
2023-02-10 00:00:00 UTC	1	1	368b	0	2	Laboratory	Laboratory	82	Yes	Yes	No	Yes	Yes			1	1	1	1	1	1	1	1	1	1	1	1	1	1	1
2023-02-10 00:00:00 UTC	1	1	369b	0	2	Imaging	Imaging	78	Yes	No	No	Yes	Yes			1	1	1	1	1	1	1	1	1	1	1	1	1	1	1
2023-02-10 00:00:00 UTC	1	1	370b	0	2	Consult – Adult	Other, specify	83	Yes	No	No	Yes	Yes			1	1	1	1	1	1	1	1	1	1	1	1	1	1	1
2023-02-10 00:00:00 UTC	1	1	371b	0	2	Consult – Adult	Consultation room	84	Yes	No	No	Yes	Yes			1	1	1	1	1	1	1	1	1	1	1	1	1	1	1
2023-02-10 00:00:00 UTC	1	1	372b	0	2	Consult – Adult	Consultation room	87	Yes	Yes	No	Yes	Yes			1	1	1	1	1	1	1	1	1	1	1	1	1	1	1
2023-02-10 00:00:00 UTC	1	1	373b	0	2	Consult – Adult	Consultation room	85	Yes	Yes	No	Yes	Yes			1	1	1	1	1	1	1	1	1	1	1	1	1	1	1
2023-02-10 00:00:00 UTC	1	1	374b	0	2	Consult – Adult	Consultation room	86	Yes	Yes	No	Yes	Yes			1	1	1	1	1	1	1	1	1	1	1	1	1	1	1
2023-02-10 00:00:00 UTC	1	1	375b	0	2	Laboratory	Vaccination area	90	Yes	Yes	No	Yes	Yes			1	1	1	1	1	1	1	1	1	1	1	1	1	1	1
2023-02-10 00:00:00 UTC	1	1	376b	0	2	Consult – Adult	Consultation room	100	Yes	No	No	Yes	Yes			1	0	1	0	0	0	0	0	0	1	1	1	0	1	1
2023-02-10 00:00:00 UTC	1	1	377b	0	2	Consult – Adult	Consultation room	105	Yes	Yes	No	Yes	Yes			1	1	1	1	1	1	1	1	1	1	1	1	1	1	1
2023-02-14 00:00:00 UTC	1	1	378b	0	2	Laboratory	Laboratory	102	Yes	Yes	No	Yes	Yes			1	1	1	1	1	0	1	1	0	1	1	1	0	1	1
2023-02-14 00:00:00 UTC	1	1	379b	0	2	Consult – Adult	Consultation room	88	Yes	Yes	No	Yes	Yes			1	1	1	1	1	1	1	1	1	1	1	1	1	1	1
2023-02-14 00:00:00 UTC	1	1	380b	0	2	Emergency	Emergency room	95	Yes	Yes	No	Yes	Yes			1	0	1	0	0	0	0	0	0	1	1	1	0	1	1
2023-02-14 00:00:00 UTC	1	1	381b	0	2	Emergency	Care room	966	Yes	Yes	No	Yes	Yes			1	1	1	1	1	0	1	1	0	1	1	1	0	1	1
2023-02-14 00:00:00 UTC	1	1	382b	0	2	Emergency	Emergency room	97	Yes	Yes	Yes	Yes	Yes			1	0	1	0	0	0	0	0	0	1	1	1	0	1	1
2023-02-14 00:00:00 UTC	1	1	383b	0	2	Emergency	Emergency room	997	Yes	Yes	Yes	Yes	Yes			1	1	0	0	1	1	1	1	1	0	0	0	0	1	1
2023-02-14 00:00:00 UTC	1	1	384b	0	2	Emergency	Emergency room	998	Yes	Yes	No	Yes	Yes			1	1	1	1	1	1	1	1	1	1	1	1	1	1	1
2023-02-14 00:00:00 UTC	1	1	385b	0	2	Emergency	Emergency room	98	Yes	Yes	Yes	Yes	Yes			1	1	1	1	1	1	1	1	1	1	1	1	1	1	1
2023-02-14 00:00:00 UTC	1	1	386b	0	2	Consult – Adult	Consultation room	164	Yes	No	No	Yes	Yes			1	1	1	1	1	1	1	1	1	1	1	1	1	1	1
2023-02-14 00:00:00 UTC	1	1	387b	0	2	Consult – Adult	Consultation room	101	Yes	No	No	Yes	Yes			1	0	1	0	0	0	0	0	0	1	1	1	0	1	1
2023-02-14 00:00:00 UTC	1	1	388b	0	2	Consult – Adult	Consultation room	113	Yes	No	No	Yes	Yes			1	1	0	1	1	1	1	1	1	0	0	0	1	1	1
2023-02-14 00:00:00 UTC	1	1	389b	0	2	Consult – Adult	Consultation room	52	Yes	No	No	Yes	Yes			1	1	1	1	1	1	1	1	1	1	1	1	1	1	1
2023-02-14 00:00:00 UTC	1	1	390b	0	2	Consult – Adult	Consultation room	53	Yes	No	No	Yes	Yes			1	1	1	1	1	1	1	1	1	1	1	1	1	1	1
2023-02-14 00:00:00 UTC	1	1	391b	0	2	Consult – Adult	Consultation room	54	Yes	No	No	Yes	Yes			1	1	1	0	1	1	1	1	1	1	1	1	0	1	1
2023-02-14 00:00:00 UTC	1	1	392b	0	2	Consult – Adult	Consultation room	55	Yes	No	No	Yes	Yes			1	0	1	0	0	0	0	0	0	1	1	1	0	1	1
2023-02-14 00:00:00 UTC	1	1	393b	0	2	Consult – Adult	Consultation room	56	Yes	Yes	No	Yes	Yes			1	0	1	0	0	0	0	0	0	1	1	1	0	1	1
2023-02-14 00:00:00 UTC	1	1	394b	0	2	Consult – Adult	Consultation room	59	Yes	No	No	Yes	Yes			1	1	1	0	1	1	1	1	1	1	1	1	0	1	1
2023-02-14 00:00:00 UTC	1	1	395b	0	2	Consult – Adult	Consultation room	60	Yes	Yes	No	Yes	Yes			1	1	1	1	1	1	1	1	1	1	1	1	1	1	1
2023-02-14 00:00:00 UTC	1	1	396b	0	2	Consult – Adult	Consultation room	65	Yes	No	No	Yes	Yes			1	0	1	0	0	0	0	0	0	1	1	1	0	1	1
2023-02-15 00:00:00 UTC	1	1	397b	0	2	Maternity	Resting room	248	Yes	Yes	Yes	Yes	Yes			1	1	1	0	1	0	1	1	0	1	1	1	0	1	1
2023-02-15 00:00:00 UTC	1	1	398b	0	2	ICU	Clinical room - inpatient	284	Yes	Yes	Yes	Yes	Yes			1	1	1	1	1	1	1	1	1	1	1	1	1	1	1
2023-02-15 00:00:00 UTC	1	1	399b	0	2	ICU	Clinical room - inpatient	253	Yes	Yes	Yes	Yes	Yes			1	1	1	1	1	1	1	1	1	1	1	1	1	1	1
2023-02-14 00:00:00 UTC	1	1	400b	0	2	Emergency	Dispensary	99	No	Yes	No	Yes	Yes			0	0	1	0	0	0	0	0	0	1	1	1	0	1	1
2023-02-21 00:00:00 UTC	1	1	401b	0	2	Emergency	Care room	1012	Yes	Yes	No	Yes	Yes			1	0	0	0	0	0	0	0	0	0	0	0	0	0	0
2023-02-21 00:00:00 UTC	1	1	402b	0	2	Other, specify	Dispensary	117	No	Yes	No	Yes	Yes			0	1	1	1	1	1	1	1	1	1	1	1	1	1	1
2023-02-21 00:00:00 UTC	1	1	403b	0	2	Consult – Adult	Consultation room	17	Yes	Yes	No	Yes	Yes			1	1	1	1	1	1	1	1	1	1	1	1	1	1	1
2023-02-21 00:00:00 UTC	1	1	404b	0	2	Laboratory	Laboratory	15	Yes	Yes	No	Yes	Yes			1	1	1	1	1	1	1	1	1	1	1	1	1	1	1
2023-02-21 00:00:00 UTC	1	1	405b	0	2	Laboratory	Laboratory	80	No	Yes	No	Yes	Yes			0	1	1	1	1	1	1	1	1	1	1	1	1	1	1
2023-02-21 00:00:00 UTC	1	1	406b	0	2	Other, specify	Dispensary	993	No	Yes	No	Yes	Yes			0	0	0	0	0	0	0	0	0	0	0	0	0	0	0
2023-03-01 00:00:00 UTC	1	1	407b	0	2	Other, specify	Dispensary	2000	No	Yes	No	Yes	Yes			0	0	1	0	0	0	0	0	0	0	0	0	0	1	0
2023-03-01 00:00:00 UTC	1	1	408b	0	2	Other, specify	Care room	255	Yes	Yes	Yes	Yes	Yes			1	1	1	1	1	1	1	1	1	1	1	1	1	1	1
2023-03-01 00:00:00 UTC	1	1	409b	0	2	Other, specify	Care room	256	Yes	Yes	Yes	Yes	Yes			1	1	0	1	1	1	1	1	1	0	0	0	1	1	1
2023-03-01 00:00:00 UTC	1	1	410b	0	2	Other, specify	Other, specify	Quirófano 1	Yes	Yes	No	Yes	Yes			1	0	1	0	0	0	0	0	0	1	1	1	0	1	1
2023-03-07 00:00:00 UTC	1	1	411b	0	2	Other, specify	Other, specify	264	Yes	Yes	No	Yes	Yes			1	0	1	0	0	0	0	0	0	1	1	1	0	1	1
2023-03-07 00:00:00 UTC	1	1	412b	0	2	Other, specify	Other, specify	263	Yes	Yes	No	Yes	Yes			1	0	1	0	0	0	0	0	0	1	1	1	0	1	1
2023-03-07 00:00:00 UTC	1	1	413b	0	2	Other, specify	Other, specify	262	Yes	Yes	No	Yes	Yes			1	0	1	0	0	0	0	0	0	1	1	1	0	1	1
2023-03-07 00:00:00 UTC	1	1	414b	0	2	Other, specify	Other, specify	261	Yes	Yes	No	Yes	Yes			1	0	1	0	0	0	0	0	0	1	1	1	0	1	1
2023-03-07 00:00:00 UTC	1	1	415b	0	2	Maternity	Other, specify	279	No	No	No	Yes	Yes			0	1	0	1	1	1	1	1	1	0	0	0	1	1	1
2023-03-07 00:00:00 UTC	1	1	416b	0	2	Maternity	Maternity waiting or delivery room	278	Yes		No	Yes	Yes			1	0	0	0	0	0	0	0	0	0	0	0	0	0	0
2023-03-07 00:00:00 UTC	1	1	417b	0	2	Maternity	Maternity waiting or delivery room	276	Yes	Yes	No	Yes	Yes			1	0	0	0	0	0	0	0	0	0	0	0	0	0	0
2023-03-07 00:00:00 UTC	1	1	418b	0	2	Maternity	Maternity waiting or delivery room	274	Yes	Yes	Yes	Yes	Yes			1	0	0	0	0	0	0	0	0	0	0	0	0	0	0
2023-03-07 00:00:00 UTC	1	1	419b	0	2	Maternity	Maternity waiting or delivery room	273	No	Yes	No	Yes	Yes			0	0	1	0	0	0	0	0	0	1	1	1	0	1	1
2023-03-07 00:00:00 UTC	1	1	420b	0	2	Maternity	Maternity waiting or delivery room	272	Yes	Yes	No	Yes	Yes			1	0	1	0	0	0	0	0	0	1	1	1	0	1	1
2023-03-07 00:00:00 UTC	1	1	421b	0	2	Maternity	Maternity waiting or delivery room	271	Yes	Yes	No	Yes	Yes			1	0	0	0	0	0	0	0	0	0	0	0	0	0	0
2023-03-07 00:00:00 UTC	1	1	422b	0	2	Other, specify	Consultation room	235	Yes	Yes	No	Yes	Yes			1	0	1	0	0	0	0	0	0	1	1	1	0	1	1
2023-03-07 00:00:00 UTC	1	1	423b	0	2	Consult – Adult	Consultation room	69	Yes	Yes	No	Yes	Yes			1	1	1	1	1	1	1	1	1	1	1	1	1	1	1
2023-03-07 00:00:00 UTC	1	1	424b	0	2	Consult – Adult	Consultation room	68	Yes	No	No	Yes	Yes			1	0	0	0	0	0	0	0	0	0	0	0	0	0	0
2023-03-07 00:00:00 UTC	1	1	425b	0	2	Consult – Adult	Consultation room	89	Yes	Yes	No	Yes	Yes			1	1	1	1	1	1	1	1	1	1	1	1	1	1	1
2023-03-15 00:00:00 UTC	1	1	426b	0	2	Inpatient (non-ICU)	Clinical room - inpatient	7	Yes	Yes	Yes	Yes	No			1	1	0	0	1	0	1	1	0	0	0	0	0	1	0
2023-03-15 00:00:00 UTC	1	1	427b	0	2	Consult – Adult	Other, specify	79	Yes	Yes	No	Yes	Yes			1	1	1	0	1	1	1	1	1	1	1	1	0	1	1
2023-03-15 00:00:00 UTC	1	1	428b	0	2	Imaging	Imaging	78	Yes	No	No	Yes	Yes			1	1	1	1	1	1	1	1	1	1	1	1	1	1	1
2023-03-15 00:00:00 UTC	1	1	429b	0	2	Imaging	Imaging	74	Yes	No	No	Yes	Yes			1	1	1	1	1	1	1	1	1	0	0	0	1	1	1
2021-04-06 00:00:00 UTC	10	1	8a		1		Other	209	Yes		Yes	No			Yes	1	1	0	0	1	1	1	1	1	0	0	0	0	1	1
2021-04-06 00:00:00 UTC	10	1	9a		1		Other	205	Yes		Yes	No			Yes	1	1	0	0	1	0	1	1	0	0	0	0	0	1	0
2021-04-06 00:00:00 UTC	10	1	10a		1		Other	204	Yes		Yes	No			Yes	1	1	0	0	1	1	1	1	1	0	0	0	0	1	1
2021-04-06 00:00:00 UTC	10	1	11a		1		Other	201	Yes		Yes	No			Yes	1	1	0	0	1	1	1	1	1	0	0	0	0	1	1
2021-04-06 00:00:00 UTC	10	1	12a		1		Staff room	211	No	Yes	No	Yes			No	1	1	1	0	1	1	1	1	1	0	0	0	0	1	1
2021-04-06 00:00:00 UTC	10	1	16a		1		Administrative	242	No	Yes	No	No			No	0	0	1	0	0	0	0	0	0	1	1	1	0	1	1

## Sheet: HHA observations
index	hcf_name	area	hcw_type	specialty	consent	date	round	observer	parent_index	new_patient	abhr	abhr_location	support_nbr	materials_present	materials_present_abhr	materials_present_water	materials_present_soap	materials_present_paper	materials_present_gloves	materials_present_cloth	materials_present_none	contact_type	hand_hygiene_before	type_before_abhs	type_before_any	type_before_strict	hand_hygiene_before_gloves	hand_hygiene_before_soap	hand_hygiene_before_abhs_saraya	hand_hygiene_before_none	hand_hygiene_before_abhs	hand_hygiene_before_nosoap	hand_hygiene_before_other	other_before	hand_hygiene_after	type_after_abhs	type_after_strict	hand_hygiene_after_soap	hand_hygiene_after_abhs_saraya	hand_hygiene_after_none	hand_hygiene_after_abhs	hand_hygiene_after_nosoap	hand_hygiene_after_other	other_after	comment
1	1		nurse	pediatrics		2021-05-21	1	2	1	1												non_invasive	abhs_saraya	1	1	1	0	0	1	0					none	0	0	0	0	1
2	1		nurse	pediatrics		2021-05-21	1	2	1	1												non_invasive	gloves	0	1	0	1	0	0	0					none	0	0	0	0	1
3	1		nurse	pediatrics		2021-05-21	1	2	1	1												non_invasive	none	0	0	0	0	0	0	1					none	0	0	0	0	1
4	1		nurse	pediatrics		2021-05-21	1	2	1	1												non_invasive	soap gloves	0	1	1	1	1	0	0					soap	0	1	1	0	0
5	1		nurse	pediatrics		2021-05-21	1	2	1	1												non_invasive	gloves	0	1	0	1	0	0	0					soap	0	1	1	0	0
6	1		nurse	emergencia		2021-05-11	1	2	2	1												invasive	gloves	0	1	0	1	0	0	0					none	0	0	0	0	1
7	1		nurse	emergencia		2021-05-11	1	2	2	1												invasive	soap	0	1	1	0	1	0	0					none	0	0	0	0	1
8	1		nurse	emergencia		2021-05-11	1	2	2	1												invasive	soap	0	1	1	0	1	0	0					none	0	0	0	0	1
9	1		nurse	emergencia		2021-05-11	1	2	2	1												invasive	soap	0	1	1	0	1	0	0					none	0	0	0	0	1
10	1		nurse	emergencia		2021-05-11	1	2	2	1												invasive	none	0	0	0	0	0	0	1					abhs_saraya	1	1	0	1	0
11	1		doctor	emergencia		2021-05-11	1	1	3	1												non_invasive	none	0	0	0	0	0	0	1					none	0	0	0	0	1
12	1		doctor	emergencia		2021-05-11	1	1	3	1												non_invasive	none	0	0	0	0	0	0	1					none	0	0	0	0	1
13	1		doctor	emergencia		2021-05-11	1	1	3	0												non_invasive	none	0	0	0	0	0	0	1					none	0	0	0	0	1
14	1		doctor	emergencia		2021-05-11	1	1	3	0												non_invasive	none	0	0	0	0	0	0	1					abhs_saraya	1	1	0	1	0
15	1		doctor	emergencia		2021-05-11	1	1	3	1												non_invasive	none	0	0	0	0	0	0	1					abhs_saraya	1	1	0	1	0
16	1		nurse	emergencia		2021-05-11	1	1	4	1												non_invasive	none	0	0	0	0	0	0	1					soap	0	1	1	0	0
17	1		nurse	emergencia		2021-05-11	1	1	4	1												non_invasive	soap	0	1	1	0	1	0	0					soap	0	1	1	0	0
18	1		nurse	emergencia		2021-05-11	1	1	4	1												invasive	none	0	0	0	0	0	0	1					abhs_saraya	1	1	0	1	0
19	1		nurse	emergencia		2021-05-11	1	1	4	1												invasive	abhs_saraya	1	1	1	0	0	1	0					soap	0	1	1	0	0
20	1		nurse	emergencia		2021-05-11	1	1	4	1												non_invasive	none	0	0	0	0	0	0	1					soap	0	1	1	0	0
21	1		doctor	medicine		2021-05-13	1	2	5	1												invasive	none	0	0	0	0	0	0	1					none	0	0	0	0	1
22	1		doctor	medicine		2021-05-13	1	2	5	1												invasive	none	0	0	0	0	0	0	1					none	0	0	0	0	1
23	1		doctor	medicine		2021-05-13	1	2	5	1												non_invasive	none	0	0	0	0	0	0	1					none	0	0	0	0	1
24	1		doctor	medicine		2021-05-13	1	2	5	1												non_invasive	none	0	0	0	0	0	0	1					none	0	0	0	0	1
25	1		doctor	medicine		2021-05-13	1	2	5	1												invasive	none	0	0	0	0	0	0	1					none	0	0	0	0	1
26	1		doctor	medicine		2021-05-13	1	2	6	1												invasive	none	0	0	0	0	0	0	1					none	0	0	0	0	1
27	1		doctor	medicine		2021-05-13	1	2	6	1												invasive	none	0	0	0	0	0	0	1					none	0	0	0	0	1
28	1		doctor	medicine		2021-05-13	1	2	6	1												non_invasive	none	0	0	0	0	0	0	1					abhs_saraya	1	1	0	1	0
29	1		doctor	medicine		2021-05-13	1	2	6	1												non_invasive	abhs_saraya	1	1	1	0	0	1	0					none	0	0	0	0	1
30	1		doctor	medicine		2021-05-13	1	2	6	1												non_invasive	abhs_saraya	1	1	1	0	0	1	0					none	0	0	0	0	1
31	1		doctor	ob_gyn		2021-05-14	1	2	7	1												invasive	none	0	0	0	0	0	0	1					none	0	0	0	0	1
32	1		doctor	ob_gyn		2021-05-14	1	2	7	1												invasive	none	0	0	0	0	0	0	1					none	0	0	0	0	1
33	1		doctor	ob_gyn		2021-05-14	1	2	7	1												invasive	none	0	0	0	0	0	0	1					none	0	0	0	0	1
34	1		doctor	ob_gyn		2021-05-14	1	2	7	1												invasive	none	0	0	0	0	0	0	1					none	0	0	0	0	1
35	1		doctor	ob_gyn		2021-05-14	1	2	7	1												invasive	none	0	0	0	0	0	0	1					none	0	0	0	0	1
36	1		doctor	medicine		2021-05-14	1	2	8	1												invasive	none	0	0	0	0	0	0	1					abhs_saraya soap	1	1	1	1	0
37	1		doctor	medicine		2021-05-14	1	2	8	1												non_invasive	none	0	0	0	0	0	0	1					none	0	0	0	0	1
38	1		doctor	medicine		2021-05-14	1	2	8	1												invasive	abhs_saraya	1	1	1	0	0	1	0					soap	0	1	1	0	0
39	1		doctor	medicine		2021-05-14	1	2	8	1												non_invasive	none	0	0	0	0	0	0	1					abhs_saraya	1	1	0	1	0
40	1		doctor	medicine		2021-05-14	1	2	8	1												invasive	abhs_saraya	1	1	1	0	0	1	0					abhs_saraya	1	1	0	1	0
41	1		nurse	emergencia		2021-05-24	1	2	9	1												invasive	none	0	0	0	0	0	0	1					none	0	0	0	0	1
42	1		nurse	emergencia		2021-05-24	1	2	9	1												invasive	gloves	0	1	0	1	0	0	0					soap	0	1	1	0	0
43	1		nurse	emergencia		2021-05-24	1	2	9	1												invasive	none	0	0	0	0	0	0	1					abhs_saraya	1	1	0	1	0
44	1		nurse	emergencia		2021-05-24	1	2	9	1												invasive	none	0	0	0	0	0	0	1					none	0	0	0	0	1
45	1		nurse	emergencia		2021-05-24	1	2	9	1												invasive	gloves	0	1	0	1	0	0	0					none	0	0	0	0	1
46	1		nurse	emergencia		2021-05-24	1	2	10	1												invasive	none	0	0	0	0	0	0	1					none	0	0	0	0	1
47	1		nurse	emergencia		2021-05-24	1	2	10	1												non_invasive	soap	0	1	1	0	1	0	0					none	0	0	0	0	1
48	1		nurse	emergencia		2021-05-24	1	2	10	1												non_invasive	none	0	0	0	0	0	0	1					none	0	0	0	0	1
49	1		nurse	emergencia		2021-05-24	1	2	10	1												non_invasive	abhs_saraya	1	1	1	0	0	1	0					soap	0	1	1	0	0
50	1		nurse	emergencia		2021-05-24	1	2	10	1												invasive	gloves	0	1	0	1	0	0	0					none	0	0	0	0	1
51	1		doctor	emergencia		2021-05-12	1	2	11	1												non_invasive	gloves	0	1	0	1	0	0	0					none	0	0	0	0	1
52	1		doctor	emergencia		2021-05-12	1	2	11	1												non_invasive	none	0	0	0	0	0	0	1					none	0	0	0	0	1
53	1		doctor	emergencia		2021-05-12	1	2	11	1												non_invasive	none	0	0	0	0	0	0	1					none	0	0	0	0	1
54	1		doctor	emergencia		2021-05-12	1	2	11	1												non_invasive	none	0	0	0	0	0	0	1					none	0	0	0	0	1
55	1		doctor	emergencia		2021-05-12	1	2	11	1												non_invasive	none	0	0	0	0	0	0	1					none	0	0	0	0	1
56	1		nurse	emergencia		2021-05-12	1	2	12	1												invasive	none	0	0	0	0	0	0	1					soap	0	1	1	0	0
57	1		nurse	emergencia		2021-05-12	1	2	12	1												invasive	none	0	0	0	0	0	0	1					abhs_saraya	1	1	0	1	0
58	1		nurse	emergencia		2021-05-12	1	2	12	1												invasive	soap	0	1	1	0	1	0	0					none	0	0	0	0	1
59	1		nurse	emergencia		2021-05-12	1	2	12	1												invasive	soap	0	1	1	0	1	0	0					soap	0	1	1	0	0
60	1		nurse	emergencia		2021-05-12	1	2	12	1												invasive	soap	0	1	1	0	1	0	0					soap	0	1	1	0	0
61	1		nurse	emergencia		2021-05-12	1	2	13	1												invasive	none	0	0	0	0	0	0	1					none	0	0	0	0	1
62	1		nurse	emergencia		2021-05-12	1	2	13	1												invasive	none	0	0	0	0	0	0	1					none	0	0	0	0	1
63	1		nurse	emergencia		2021-05-12	1	2	13	1												invasive	none	0	0	0	0	0	0	1					none	0	0	0	0	1
64	1		nurse	emergencia		2021-05-12	1	2	13	1												invasive	none	0	0	0	0	0	0	1					none	0	0	0	0	1
65	1		nurse	emergencia		2021-05-12	1	2	13	1												invasive	gloves	0	1	0	1	0	0	0					soap	0	1	1	0	0
66	1		nurse	emergencia		2021-05-12	1	2	14	1												invasive	gloves	0	1	0	1	0	0	0					none	0	0	0	0	1
67	1		nurse	emergencia		2021-05-12	1	2	14	1												invasive	none	0	0	0	0	0	0	1					none	0	0	0	0	1
68	1		nurse	emergencia		2021-05-12	1	2	14	1												invasive	abhs_saraya	1	1	1	0	0	1	0					soap	0	1	1	0	0
69	1		nurse	emergencia		2021-05-12	1	2	14	1												invasive	none	0	0	0	0	0	0	1					soap	0	1	1	0	0
70	1		nurse	emergencia		2021-05-12	1	2	14	1												invasive	gloves	0	1	0	1	0	0	0					soap	0	1	1	0	0
71	1		nurse	emergencia		2021-05-12	1	2	15	1												invasive	none	0	0	0	0	0	0	1					soap	0	1	1	0	0
72	1		nurse	emergencia		2021-05-12	1	2	15	1												invasive	none	0	0	0	0	0	0	1					none	0	0	0	0	1
73	1		nurse	emergencia		2021-05-12	1	2	15	1												invasive	none	0	0	0	0	0	0	1					none	0	0	0	0	1
74	1		nurse	emergencia		2021-05-12	1	2	15	1												invasive	none	0	0	0	0	0	0	1					none	0	0	0	0	1
75	1		nurse	emergencia		2021-05-12	1	2	15	1												invasive	none	0	0	0	0	0	0	1					none	0	0	0	0	1
76	1		doctor	medicine		2021-05-17	1	2	16	1												non_invasive	none	0	0	0	0	0	0	1					none	0	0	0	0	1
77	1		doctor	medicine		2021-05-17	1	2	16	1												non_invasive	none	0	0	0	0	0	0	1					none	0	0	0	0	1
78	1		doctor	medicine		2021-05-17	1	2	16	1												invasive	abhs_saraya	1	1	1	0	0	1	0					abhs_saraya	1	1	0	1	0
79	1		doctor	medicine		2021-05-17	1	2	16	1												invasive	none	0	0	0	0	0	0	1					abhs_saraya	1	1	0	1	0
80	1		doctor	medicine		2021-05-17	1	2	16	1												non_invasive	none	0	0	0	0	0	0	1					none	0	0	0	0	1
81	1	maternity	doctor	ob_gyn	yes	2021-05-26	1	2	17	1												invasive	gloves	0	1	0	1	0		0	0				none	0	0	0		1	0
82	1	maternity	doctor	ob_gyn	yes	2021-05-26	1	2	17	1												non_invasive	none	0	0	0	0	0		1	0				none	0	0	0		1	0
83	1	maternity	doctor	ob_gyn	yes	2021-05-26	1	2	17	1												non_invasive	none	0	0	0	0	0		1	0				none	0	0	0		1	0
84	1	maternity	doctor	ob_gyn	yes	2021-05-26	1	2	17	1												non_invasive	none	0	0	0	0	0		1	0				none	0	0	0		1	0
85	1	maternity	doctor	ob_gyn	yes	2021-05-26	1	2	17	1												invasive		0	0	0									none	0	0	0		1	0
86	2	emergency	nurse	pediatrics	yes	2021-06-22	1	3	18	1												invasive	gloves	0	1	0	1	0		0	0				none	0	0	0		1	0				Canalizacion pediatrica
87	2	emergency	nurse	pediatrics	yes	2021-06-22	1	3	18	1												invasive	none	0	0	0	0	0		1	0				none	0	0	0		1	0				Canalizacion y administracion de medicamento
88	2	emergency	nurse	pediatrics	yes	2021-06-22	1	3	18	1												invasive	gloves	0	1	0	1	0		0	0				none	0	0	0		1	0				Medicacion , hospitalizado pediatrico
89	2	emergency	nurse	pediatrics	yes	2021-06-22	1	3	18	1												invasive	gloves	0	1	0	1	0		0	0				soap	0	1	1		0	0				Medicacion
90	2	emergency	nurse	pediatrics	yes	2021-06-22	1	3	18	1												invasive	gloves	0	1	0	1	0		0	0				none	0	0	0		1	0				Chequeo de via de canalizacion
92	1	non_covid_icu	nurse	medicine	yes	2021-05-31	1	2	19	1												non_invasive	gloves	0	1	0	1	0		0	0				none	0	0	0		1	0
93	1	non_covid_icu	nurse	medicine	yes	2021-05-31	1	2	19	0												non_invasive	none	0	0	0	0	0		1	0				soap	0	1	1		0	0
94	1	non_covid_icu	nurse	medicine	yes	2021-05-31	1	2	19	0												non_invasive	none	0	0	0	0	0		1	0				none	0	0	0		1	0
95	1	non_covid_icu	nurse	medicine	yes	2021-05-31	1	2	19	0												non_invasive	none	0	0	0	0	0		1	0				soap	0	1	1		0	0
96	1	non_covid_icu	nurse	medicine	yes	2021-05-31	1	2	19	0												non_invasive	none	0	0	0	0	0		1	0				none	0	0	0		1	0
97	1	neonatal	nurse	medicine	yes	2021-06-01	1	2	20	1												invasive	gloves	0	1	0	1	0		0	0				none	0	0	0		1	0
98	1	neonatal	nurse	medicine	yes	2021-06-01	1	2	20	0												non_invasive	none	0	0	0	0	0		1	0				none	0	0	0		1	0
99	1	neonatal	nurse	medicine	yes	2021-06-01	1	2	20	0												non_invasive	none	0	0	0	0	0		1	0				soap	0	1	1		0	0
100	1	neonatal	nurse	medicine	yes	2021-06-01	1	2	20	0												invasive	gloves	0	1	0	1	0		0	0				soap	0	1	1		0	0
101	1	neonatal	nurse	medicine	yes	2021-06-01	1	2	20	0												non_invasive	none	0	0	0	0	0		1	0				none	0	0	0		1	0
102	1	non_covid_icu	nurse	medicine	yes	2021-06-01	1	2	21	1												invasive	gloves	0	1	0	1	0		0	0				none	0	0	0		1	0
103	1	non_covid_icu	nurse	medicine	yes	2021-06-01	1	2	21	0												invasive	none	0	0	0	0	0		1	0				none	0	0	0		1	0
104	1	non_covid_icu	nurse	medicine	yes	2021-06-01	1	2	21	0												non_invasive	gloves	0	1	0	1	0		0	0				none	0	0	0		1	0
105	1	non_covid_icu	nurse	medicine	yes	2021-06-01	1	2	21	0												non_invasive	none	0	0	0	0	0		1	0				none	0	0	0		1	0
106	1	non_covid_icu	nurse	medicine	yes	2021-06-01	1	2	21	0												non_invasive	none	0	0	0	0	0		1	0				soap	0	1	1		0	0
107	1	surgery_trauma	nurse	surgery	yes	2021-06-08	1	2	22	1												invasive	gloves	0	1	0	1	0		0	0				soap	0	1	1		0	0
108	1	surgery_trauma	nurse	surgery	yes	2021-06-08	1	2	22	1												invasive	none	0	0	0	0	0		1	0				none	0	0	0		1	0
109	1	surgery_trauma	nurse	surgery	yes	2021-06-08	1	2	22	0												non_invasive	none	0	0	0	0	0		1	0				none	0	0	0		1	0
110	1	surgery_trauma	nurse	surgery	yes	2021-06-08	1	2	22	1												invasive	gloves	0	1	0	1	0		0	0				none	0	0	0		1	0
111	1	surgery_trauma	nurse	surgery	yes	2021-06-08	1	2	22	0												non_invasive	none	0	0	0	0	0		1	0				none	0	0	0		1	0
112	1	surgery_trauma	nurse	surgery	yes	2021-06-08	1	2	23	1												invasive	none	0	0	0	0	0		1	0				none	0	0	0		1	0
113	1	surgery_trauma	nurse	surgery	yes	2021-06-08	1	2	23	0												non_invasive	none	0	0	0	0	0		1	0				none	0	0	0		1	0
114	1	surgery_trauma	nurse	surgery	yes	2021-06-08	1	2	23	1												non_invasive	gloves	0	1	0	1	0		0	0				none	0	0	0		1	0
115	1	surgery_trauma	nurse	surgery	yes	2021-06-08	1	2	23	0												non_invasive	none	0	0	0	0	0		1	0				none	0	0	0		1	0
116	1	surgery_trauma	nurse	surgery	yes	2021-06-08	1	2	23	0												invasive	none	0	0	0	0	0		1	0				none	0	0	0		1	0
117	1	surgery_trauma	nurse	surgery	yes	2021-06-08	1	2	24	0												invasive	none	0	0	0	0	0		1	0				soap	0	1	1		0	0
118	1	surgery_trauma	nurse	surgery	yes	2021-06-08	1	2	24	1												non_invasive	gloves	0	1	0	1	0		0	0				none	0	0	0		1	0
119	1	surgery_trauma	nurse	surgery	yes	2021-06-08	1	2	24	0												non_invasive	none	0	0	0	0	0		1	0				none	0	0	0		1	0
120	1	surgery_trauma	nurse	surgery	yes	2021-06-08	1	2	24	0												invasive	none	0	0	0	0	0		1	0				soap	0	1	1		0	0
121	1	surgery_trauma	nurse	surgery	yes	2021-06-08	1	2	24	1												non_invasive	none	0	0	0	0	0		1	0				soap	0	1	1		0	0
122	1	surgery_trauma	nurse	surgery	yes	2021-06-04	1	2	25	1												invasive	none	0	0	0	0	0		1	0				soap	0	1	1		0	0
123	1	surgery_trauma	nurse	surgery	yes	2021-06-04	1	2	25	0												invasive	gloves	0	1	0	1	0		0	0				soap	0	1	1		0	0
124	1	surgery_trauma	nurse	surgery	yes	2021-06-04	1	2	25	1												invasive	none	0	0	0	0	0		1	0				none	0	0	0		1	0
125	1	surgery_trauma	nurse	surgery	yes	2021-06-04	1	2	25	1												non_invasive	none	0	0	0	0	0		1	0				none	0	0	0		1	0
126	1	surgery_trauma	nurse	surgery	yes	2021-06-04	1	2	25	1												invasive	gloves	0	1	0	1	0		0	0				none	0	0	0		1	0
127	1	surgery_trauma	nurse	medicine	yes	2021-06-04	1	2	26	1												invasive	gloves	0	1	0	1	0		0	0				soap	0	1	1		0	0
128	1	surgery_trauma	nurse	medicine	yes	2021-06-04	1	2	26	1												non_invasive	gloves	0	1	0	1	0		0	0				none	0	0	0		1	0
129	1	surgery_trauma	nurse	medicine	yes	2021-06-04	1	2	26	0												non_invasive	none	0	0	0	0	0		1	0				none	0	0	0		1	0
130	1	surgery_trauma	nurse	medicine	yes	2021-06-04	1	2	26	0												invasive	none	0	0	0	0	0		1	0				soap	0	1	1		0	0
131	1	surgery_trauma	nurse	medicine	yes	2021-06-04	1	2	26	1												non_invasive	none	0	0	0	0	0		1	0				soap	0	1	1		0	0
132	1	surgery_trauma	nurse	surgery	yes	2021-06-07	1	2	27	1												non_invasive	none	0	0	0	0	0		1	0				none	0	0	0		1	0
133	1	surgery_trauma	nurse	surgery	yes	2021-06-07	1	2	27	0												non_invasive	none	0	0	0	0	0		1	0				none	0	0	0		1	0
134	1	surgery_trauma	nurse	surgery	yes	2021-06-07	1	2	27	0												invasive	none	0	0	0	0	0		1	0				none	0	0	0		1	0
135	1	surgery_trauma	nurse	surgery	yes	2021-06-07	1	2	27	0												non_invasive	none	0	0	0	0	0		1	0				none	0	0	0		1	0
136	1	surgery_trauma	nurse	surgery	yes	2021-06-07	1	2	27	1												non_invasive	gloves	0	1	0	1	0		0	0				none	0	0	0		1	0
137	1	surgery_trauma	nurse	surgery	yes	2021-06-07	1	2	28	1												non_invasive	gloves	0	1	0	1	0		0	0				none	0	0	0		1	0
138	1	surgery_trauma	nurse	surgery	yes	2021-06-07	1	2	28	0												non_invasive	none	0	0	0	0	0		1	0				none	0	0	0		1	0
139	1	surgery_trauma	nurse	surgery	yes	2021-06-07	1	2	28	1												invasive	none	0	0	0	0	0		1	0				none	0	0	0		1	0
140	1	surgery_trauma	nurse	surgery	yes	2021-06-07	1	2	28	0												invasive	none	0	0	0	0	0		1	0				none	0	0	0		1	0
141	1	surgery_trauma	nurse	surgery	yes	2021-06-07	1	2	28	0												non_invasive	none	0	0	0	0	0		1	0				soap	0	1	1		0	0
142	1	surgery_trauma	lab_technician	surgery	yes	2021-06-07	1	2	29	1												invasive	gloves	0	1	0	1	0		0	0				none	0	0	0		1	0
143	1	surgery_trauma	lab_technician	surgery	yes	2021-06-07	1	2	29	1												invasive	none	0	0	0	0	0		1	0				none	0	0	0		1	0
144	1	surgery_trauma	lab_technician	surgery	yes	2021-06-07	1	2	29	1												invasive	none	0	0	0	0	0		1	0				none	0	0	0		1	0
145	1	surgery_trauma	lab_technician	surgery	yes	2021-06-07	1	2	29	1												invasive	none	0	0	0	0	0		1	0				none	0	0	0		1	0
146	1	surgery_trauma	lab_technician	surgery	yes	2021-06-07	1	2	29	1												invasive	none	0	0	0	0	0		1	0				none	0	0	0		1	0
147	1	surgery_trauma	nurse	surgery	yes	2021-06-09	1	2	30	1												invasive	gloves	0	1	0	1	0		0	0				soap	0	1	1		0	0
148	1	surgery_trauma	nurse	surgery	yes	2021-06-09	1	2	30	1												invasive	gloves	0	1	0	1	0		0	0				none	0	0	0		1	0
149	1	surgery_trauma	nurse	surgery	yes	2021-06-09	1	2	30	0												non_invasive	none	0	0	0	0	0		1	0				none	0	0	0		1	0
150	1	surgery_trauma	nurse	surgery	yes	2021-06-09	1	2	30	0												non_invasive	none	0	0	0	0	0		1	0				none	0	0	0		1	0
151	1	surgery_trauma	nurse	surgery	yes	2021-06-09	1	2	30	1												non_invasive	none	0	0	0	0	0		1	0				soap	0	1	1		0	0
152	1	surgery_trauma	nurse	surgery	yes	2021-06-09	1	2	31	1												non_invasive	gloves	0	1	0	1	0		0	0				soap	0	1	1		0	0
153	1	surgery_trauma	nurse	surgery	yes	2021-06-09	1	2	31	1												invasive	none	0	0	0	0	0		1	0				soap	0	1	1		0	0
154	1	surgery_trauma	nurse	surgery	yes	2021-06-09	1	2	31	0												invasive	none	0	0	0	0	0		1	0				none	0	0	0		1	0
155	1	surgery_trauma	nurse	surgery	yes	2021-06-09	1	2	31	0												invasive	none	0	0	0	0	0		1	0				soap	0	1	1		0	0
156	1	surgery_trauma	nurse	surgery	yes	2021-06-09	1	2	31	0												invasive	gloves	0	1	0	1	0		0	0				soap	0	1	1		0	0
157	2	maternity	doctor	ob_gyn	yes	2021-06-02	1	3	32	1												non_invasive	none	0	0	0	0	0		1	0				abhs	1	1	0		0	1
158	2	maternity	doctor	ob_gyn	yes	2021-06-02	1	3	32	1												invasive	none	0	0	0	0	0		1	0				soap abhs	1	1	1		0	1				Se les realizo especuloscopia
159	2	maternity	doctor	ob_gyn	yes	2021-06-02	1	3	32	1												non_invasive	none	0	0	0	0	0		1	0				abhs	1	1	0		0	1				Chequeo gineco obstetrico
160	2	maternity	doctor	ob_gyn	yes	2021-06-02	1	3	32	0												non_invasive	abhs	1	1	1	0	0		0	1				abhs	1	1	0		0	1				Chequeo gineco obstetico
161	2	maternity	doctor	ob_gyn	yes	2021-06-02	1	3	32	1												invasive	gloves	0	1	0	1	0		0	0				abhs	1	1	0		0	1				Chequeo gineco obstetrico con tacto vaginal
162	2	maternity	doctor	ob_gyn	yes	2021-06-07	1	3	33	1												invasive	gloves	0	1	0	1	0		0	0				soap	0	1	1		0	0				Chequeo ginecologico
163	2	maternity	doctor	ob_gyn	yes	2021-06-07	1	3	33	1												invasive	gloves	0	1	0	1	0		0	0				none	0	0	0		1	0				Cambio de guantes
164	2	maternity	doctor	ob_gyn	yes	2021-06-07	1	3	33	1												invasive	gloves	0	1	0	1	0		0	0					0	0								Papanicolao tocò bandeja antes de higiene de mano luego se realizò lavado de manos.
165	2	maternity	doctor	ob_gyn	yes	2021-06-07	1	3	33	1												invasive	gloves	0	1	0	1	0		0	0				soap	0	1	1		0	0				Papanicolao
166	2	maternity	doctor	ob_gyn	yes	2021-06-07	1	3	33	1												invasive	abhs	1	1	1	0	0		0	1				abhs	1	1	0		0	1				Chequeo ginecologico
168	2	emergency	doctor	ob_gyn	yes	2021-06-07	1	4	34	1												invasive	none	0	0	0	0	0		1	0				soap	0	1	1		0	0				Chequeo gineco obstetrico
169	2	emergency	doctor	ob_gyn	yes	2021-06-07	1	4	34	1												invasive	gloves	0	1	0	1	0		0	0				none	0	0	0		1	0				Tocò el telefono sin lavado de mano
170	2	emergency	doctor	ob_gyn	yes	2021-06-07	1	4	34	1												invasive	gloves	0	1	0	1	0		0	0				none	0	0	0		1	0				Tacto vagina chequeo ginecologico , tocò documentos sin higiene de mano
171	2	emergency	doctor	ob_gyn	yes	2021-06-07	1	4	34	1												non_invasive	none	0	0	0	0	0		1	0				none	0	0	0		1	0				Chequeo de presion arterial
172	2	emergency	doctor	ob_gyn	yes	2021-06-07	1	4	34	1												invasive	gloves	0	1	0	1	0		0	0				soap	0	1	1		0	0				Chequeo gineco obstetrico con tacto vaginal.
175	2	emergency	doctor	emergencia	yes	2021-06-08	1	4	35	1												non_invasive	gloves	0	1	0	1	0		0	0				none	0	0	0		1	0				Medico area de emergencia
176	2	emergency	doctor	emergencia	yes	2021-06-08	1	4	35	1												non_invasive	gloves	0	1	0	1	0		0	0				soap	0	1	1		0	0				Paciente para colocacion se sonda
177	2	emergency	doctor	emergencia	yes	2021-06-08	1	4	35	1												non_invasive	soap	0	1	1	0	1		0	0				soap	0	1	1		0	0				Observacion de emergencia
178	2	emergency	doctor	emergencia	yes	2021-06-08	1	4	35	1												non_invasive	none	0	0	0	0	0		1	0				none	0	0	0		1	0				Observación emergencia
179	2	emergency	doctor	emergencia	yes	2021-06-08	1	4	35	1												non_invasive	none	0	0	0	0	0		1	0				soap	0	1	1		0	0				Obs, emergencia
182	2	emergency	doctor	emergencia	yes	2021-06-08	1	4	36	1												invasive	gloves	0	1	0	1	0		0	0				soap	0	1	1		0	0				Tocan papeles y sin labarse las manos tocan superfices
183	2	emergency	doctor	emergencia	yes	2021-06-08	1	4	36	0												non_invasive	none	0	0	0	0	0		1	0				none	0	0	0		1	0				Luego de esto se toman un. Cafe sin lavarse las manos
184	2	emergency	doctor	emergencia	yes	2021-06-08	1	4	36	1												non_invasive	none	0	0	0	0	0		1	0				soap	0	1	1		0	0				Luego del pase de visita y revicion de expedientes se procede a manipular los dispositivos electrónicos
185	2	emergency	doctor	emergencia	yes	2021-06-08	1	4	36	1												invasive	none	0	0	0	0	0		1	0				soap	0	1	1		0	0				Cambio de sonda vesical
186	2	emergency	doctor	emergencia	yes	2021-06-08	1	4	36	1												non_invasive	none	0	0	0	0	0		1	0				none	0	0	0		1	0				Incurren en tocar superficies y luego tocarse la mascarilla, area ocular ,nariz y celulares
188	2	surgery_trauma	nurse	ortopedia	yes	2021-06-09	1	4	37	1												invasive	gloves	0	1	0	1	0		0	0				none	0	0	0		1	0				No lavado de manos despues de la medicación
189	2	surgery_trauma	nurse	ortopedia	yes	2021-06-09	1	4	37	1												invasive	gloves	0	1	0	1	0		0	0				soap	0	1	1		0	0				Cambios de apositos quirúrgico
190	2	surgery_trauma	nurse	ortopedia	yes	2021-06-09	1	4	37	1												non_invasive	gloves	0	1	0	1	0		0	0				none	0	0	0		1	0				Tocar record y tocar articuos personales
191	2	surgery_trauma	nurse	medicine	yes	2021-06-09	1	4	38	1												non_invasive	gloves	0	1	0	1	0		0	0				soap	0	1	1		0	0				Administración de medicamentos a pacoente ingresados en aea de trauma
192	2	surgery_trauma	nurse	medicine	yes	2021-06-09	1	4	38	1												non_invasive	gloves	0	1	0	1	0		0	0				none	0	0	0		1	0				Tocar expedientes con los guantes que medica
193	2	surgery_trauma	nurse	medicine	yes	2021-06-09	1	4	38	1												invasive	gloves	0	1	0	1	0		0	0				soap	0	1	1		0	0				Colocaion de sonda vecical
194	2	surgery_trauma	nurse	medicine	yes	2021-06-09	1	4	38	1												non_invasive	none	0	0	0	0	0		1	0				none	0	0	0		1	0				Descanalisacion de paciente sin protection
195	2	surgery_trauma	nurse	medicine	yes	2021-06-09	1	4	38	1												non_invasive	none	0	0	0	0	0		1	0				abhs	1	1	0		0	1				No hay la suficiente sepsia y atisepsia de upacoene a otro
196	1	outpatient	nurse	medicine	yes	2021-06-10	1	2	39	1												invasive	gloves	0	1	0	1	0		0	0				none	0	0	0		1	0
197	1	outpatient	nurse	medicine	yes	2021-06-10	1	2	39	0												non_invasive	none	0	0	0	0	0		1	0				abhs	1	1	0		0	1
198	1	outpatient	nurse	medicine	yes	2021-06-10	1	2	39	1												non_invasive	gloves	0	1	0	1	0		0	0				none	0	0	0		1	0
199	1	outpatient	nurse	medicine	yes	2021-06-10	1	2	39	0												invasive	none	0	0	0	0	0		1	0				none	0	0	0		1	0
200	1	outpatient	nurse	medicine	yes	2021-06-10	1	2	39	0												non_invasive	none	0	0	0	0	0		1	0				none	0	0	0		1	0
201	2	women_pediatrics	nurse	pediatrics	yes	2021-06-16	1	4	40	1												non_invasive	none	0	0	0	0	0		1	0				none	0	0	0		1	0				Preparacio y manpulacion de medicamentos
202	2	women_pediatrics	nurse	pediatrics	yes	2021-06-16	1	4	40	1												invasive	gloves	0	1	0	1	0		0	0				none	0	0	0		1	0				Aplicacion de medicamentos sin previa higuuene de manos
203	2	women_pediatrics	nurse	pediatrics	yes	2021-06-16	1	4	40	1												non_invasive	gloves	0	1	0	1	0		0	0				none	0	0	0		1	0				Manipulacion de dispositivos electrónicos
204	2	women_pediatrics	nurse	pediatrics	yes	2021-06-16	1	4	40	1												non_invasive	none	0	0	0	0	0		1	0				none	0	0	0		1	0				Con los guantes anteruores tocar expedientes y caunter
205	2	women_pediatrics	nurse	pediatrics	yes	2021-06-16	1	4	40	1												non_invasive	none	0	0	0	0	0		1	0				none	0	0	0		1	0				Aquí continuq con un. Is o par de guantes para a aplicacionde medicamentos a diferentes pacientes
211	2	neonatal	nurse	pediatrics	yes	2021-06-23	1	3	41	1												invasive	gloves	0	1	0	1	0		0	0				none	0	0	0		1	0				Aplicaciòn de medicamento
212	2	neonatal	nurse	pediatrics	yes	2021-06-23	1	3	41	1												invasive	gloves abhs	1	1	1	1	0		0	1				none	0	0	0		1	0				Chequeo de canalizaciòn y medicaciòn
213	2	neonatal	nurse	pediatrics	yes	2021-06-23	1	3	41	1												invasive	none	0	0	0	0	0		1	0				soap	0	1	1		0	0				Canalizaciòn y administracion de medicamentos
214	2	neonatal	nurse	pediatrics	yes	2021-06-23	1	3	41	1												invasive	gloves	0	1	0	1	0		0	0				soap	0	1	1		0	0				Extracción sanguinea
215	2	neonatal	nurse	pediatrics	yes	2021-06-23	1	3	41	1												non_invasive	gloves	0	1	0	1	0		0	0				soap	0	1	1		0	0				Chequeo de canalizacón
216	2	maternity	doctor	ob_gyn	yes	2021-06-23	1	3	42	1												non_invasive	none	0	0	0	0	0		1	0				none	0	0	0		1	0				Chequeo de tensiòn arterial
217	2	maternity	doctor	ob_gyn	yes	2021-06-23	1	3	42	1												non_invasive	none	0	0	0	0	0		1	0				none	0	0	0		1	0				Chequeo de tensiòn arterial
218	2	maternity	doctor	ob_gyn	yes	2021-06-23	1	3	42	1												non_invasive	none	0	0	0	0	0		1	0				none	0	0	0		1	0				Auscultaciòn pulmonar
219	2	maternity	doctor	ob_gyn	yes	2021-06-23	1	3	42	1												non_invasive	none	0	0	0	0	0		1	0				none	0	0	0		1	0				Chequeo de tenciòn arterial
220	2	maternity	doctor	ob_gyn	yes	2021-06-23	1	3	42	1												non_invasive	none	0	0	0	0	0		1	0				none	0	0	0		1	0				Chequeo de tensión arterial
221	2	maternity	doctor	ob_gyn	yes	2021-06-23	1	3	43	1												non_invasive	abhs	1	1	1	0	0		0	1				none	0	0	0		1	0				Chequeo de tensiòn arterial
222	2	maternity	doctor	ob_gyn	yes	2021-06-23	1	3	43	1												non_invasive	abhs	1	1	1	0	0		0	1				none	0	0	0		1	0				Chequeo de tensiòn arterial
223	2	maternity	doctor	ob_gyn	yes	2021-06-23	1	3	43	1												non_invasive	none	0	0	0	0	0		1	0				none	0	0	0		1	0				Chequeo de tensiòn arterial
224	2	maternity	doctor	ob_gyn	yes	2021-06-23	1	3	43	1												non_invasive	none	0	0	0	0	0		1	0				none	0	0	0		1	0				Chequeo de tensión arterial
225	2	maternity	doctor	ob_gyn	yes	2021-06-23	1	3	43	1												non_invasive	none	0	0	0	0	0		1	0					0	0								Chequeo de tensiòn arterial
226	2	women_pediatrics	nurse	medicine	yes	2021-06-23	1	3	44	1												invasive	gloves	0	1	0	1	0		0	0				none	0	0	0		1	0				Medicación
227	2	women_pediatrics	nurse	medicine	yes	2021-06-23	1	3	44	1												invasive	gloves	0	1	0	1	0		0	0				soap	0	1	1		0	0				Canalizaciòn y medicaciòn
228	2	women_pediatrics	nurse	medicine	yes	2021-06-23	1	3	44	1												invasive	gloves	0	1	0	1	0		0	0				none	0	0	0		1	0				Colocacion de cateter ,
229	2	women_pediatrics	nurse	medicine	yes	2021-06-23	1	3	44	1												non_invasive	gloves	0	1	0	1	0		0	0				none	0	0	0		1	0				Recanalizaciòn de via de canalizaciòn , area uci.
230	2	women_pediatrics	nurse	medicine	yes	2021-06-23	1	3	44	1												invasive	gloves	0	1	0	1	0		0	0					0	0								Revisiòn de via de canalizaciòn y medicaciòn area uci.
231	2	inpatient_covid	doctor	medicine	yes	2021-06-24	1	3	45	1												invasive	gloves	0	1	0	1	0		0	0					0	0								Colocacion de nebilizacion y medicamentos
232	2	inpatient_covid	doctor	medicine	yes	2021-06-24	1	3	45	1												invasive	gloves	0	1	0	1	0		0	0				none	0	0	0		1	0				Administración de medicamentos , colocación de oxigeno
233	2	inpatient_covid	doctor	medicine	yes	2021-06-24	1	3	45	1												non_invasive	gloves	0	1	0	1	0		0	0				none	0	0	0		1	0				Fijaciòn de canalizaciòn
234	2	inpatient_covid	doctor	medicine	yes	2021-06-24	1	3	45	1												invasive	gloves	0	1	0	1	0		0	0				soap	0	1	1		0	0				Administración de medicamentos
235	2	inpatient_covid	doctor	medicine	yes	2021-06-24	1	3	45	1												non_invasive	gloves	0	1	0	1	0		0	0				none	0	0	0		1	0				Chequeo de tensiòn arterial
236	2	emergency	nurse	emergencia	yes	2021-06-24	1	3	46	1												invasive	gloves	0	1	0	1	0		0	0				none	0	0	0		1	0				Recanalizacion y administracion de medicamentos.
237	2	emergency	nurse	emergencia	yes	2021-06-24	1	3	46	1												non_invasive	gloves	0	1	0	1	0		0	0				none	0	0	0		1	0				Recanalizacion de via , area emergencia
238	2	emergency	nurse	emergencia	yes	2021-06-24	1	3	46	1												non_invasive	none	0	0	0	0	0		1	0					0	0								Fijaciòn de via de canalizaciòn , area emergencia
239	2	emergency	nurse	emergencia	yes	2021-06-24	1	3	46	1												non_invasive	gloves	0	1	0	1	0		0	0				none	0	0	0		1	0				Fijacion de via area emergencia
240	2	emergency	nurse	emergencia	yes	2021-06-24	1	3	46	1												non_invasive	none	0	0	0	0	0		1	0				none	0	0	0		1	0				Chequeo de via de canalizacion , emergencia
241	2	emergency	nurse	pediatrics	yes	2021-06-24	1	3	47	1												invasive	gloves	0	1	0	1	0		0	0				none	0	0	0		1	0				Canalizaciòn y administracion de medicamentos
242	2	emergency	nurse	pediatrics	yes	2021-06-24	1	3	47	1												invasive	gloves	0	1	0	1	0		0	0				soap	0	1	1		0	0				Canalización y administración de medicamentos
243	2	emergency	nurse	pediatrics	yes	2021-06-24	1	3	47	1												invasive	none	0	0	0	0	0		1	0				none	0	0	0		1	0				Canalización y medicación
244	2	emergency	nurse	pediatrics	yes	2021-06-24	1	3	47	1												invasive	none	0	0	0	0	0		1	0					0	0								Aplicación de medicamentos
245	2	emergency	nurse	pediatrics	yes	2021-06-24	1	3	47	1												invasive	gloves	0	1	0	1	0		0	0				none	0	0	0		1	0				Canalización y nebulización
246	2	emergency	nurse	pediatrics	yes	2021-06-24	1	3	48	1												non_invasive	none	0	0	0	0	0		1	0				none	0	0	0		1	0				Colocacìon de aparato de nebulizaciòn
247	2	emergency	nurse	pediatrics	yes	2021-06-24	1	3	48	1												invasive	gloves	0	1	0	1	0		0	0				none	0	0	0		1	0				Canalizaciòn y administraciòn de medicaciòn
248	2	emergency	nurse	pediatrics	yes	2021-06-24	1	3	48	1												non_invasive	gloves	0	1	0	1	0		0	0				none	0	0	0		1	0				Colocaciòn de nebulizaciòn
249	2	emergency	nurse	pediatrics	yes	2021-06-24	1	3	48	1												invasive	gloves	0	1	0	1	0		0	0				none	0	0	0		1	0				Cambio de via canalizaciòn
250	2	emergency	nurse	pediatrics	yes	2021-06-24	1	3	48	1												invasive	none	0	0	0	0	0		1	0				none	0	0	0		1	0				Medicación
251	2	emergency	nurse	medicine	yes	2021-06-25	1	3	49	1												invasive	gloves	0	1	0	1	0		0	0				none	0	0	0		1	0				Administraciòn de medicamentos
252	2	emergency	nurse	medicine	yes	2021-06-25	1	3	49	1												invasive	gloves	0	1	0	1	0		0	0				none	0	0	0		1	0				Aplicaciòn de medicamentos
253	2	emergency	nurse	medicine	yes	2021-06-25	1	3	49	1												non_invasive	gloves	0	1	0	1	0		0	0				none	0	0	0		1	0				Retiro de soluciòn
254	2	emergency	nurse	medicine	yes	2021-06-25	1	3	49	1												invasive	gloves	0	1	0	1	0		0	0				none	0	0	0		1	0				Canalización y administración de medicamentos
255	2	emergency	nurse	medicine	yes	2021-06-25	1	3	49	1												invasive	gloves	0	1	0	1	0		0	0				none	0	0	0		1	0				Canalizaciòn y administración de medicamentos
256	2	emergency	doctor	emergencia	yes	2021-06-25	1	3	50	1												non_invasive	gloves	0	1	0	1	0		0	0				none	0	0	0		1	0				Chequeo de presiòn arterial
257	2	emergency	doctor	emergencia	yes	2021-06-25	1	3	50	1												non_invasive	gloves	0	1	0	1	0		0	0				none	0	0	0		1	0				Chequeo de tensiòn arterial
258	2	emergency	doctor	emergencia	yes	2021-06-25	1	3	50	1												non_invasive	gloves	0	1	0	1	0		0	0				none	0	0	0		1	0				Chequeo de tensión arterial
259	2	emergency	doctor	emergencia	yes	2021-06-25	1	3	50	1												non_invasive	gloves	0	1	0	1	0		0	0				none	0	0	0		1	0				Chequeo de tensiòn arterial
260	2	emergency	doctor	emergencia	yes	2021-06-25	1	3	50	1												non_invasive	gloves	0	1	0	1	0		0	0				none	0	0	0		1	0				Chequeo de tensiòn arterial
261	2	women_pediatrics	nurse	medicine	yes	2021-06-30	1	3	51	1												invasive	gloves	0	1	0	1	0		0	0				none	0	0	0		1	0				Retiro de via de canalizaciòn area uci.
262	2	women_pediatrics	nurse	medicine	yes	2021-06-30	1	3	51	1												non_invasive	none	0	0	0	0	0		1	0				none	0	0	0		1	0				Chequeo de tensiòn arterial , area uci.
263	2	women_pediatrics	nurse	medicine	yes	2021-06-30	1	3	51	1												invasive	gloves	0	1	0	1	0		0	0				none	0	0	0		1	0				Retiro de orina del colector
264	2	women_pediatrics	nurse	medicine	yes	2021-06-30	1	3	51	1													none	0	0	0	0	0		1	0				none	0	0	0		1	0				Clocaciòn de termòmetro , area uci.
265	2	women_pediatrics	nurse	medicine	yes	2021-06-30	1	3	51	1												non_invasive	gloves	0	1	0	1	0		0	0				none	0	0	0		1	0				Chequeo de temperatura.
266	2	women_pediatrics	doctor	pediatrics	yes	2021-06-30	1	3	52	1												non_invasive	none	0	0	0	0	0		1	0				none	0	0	0		1	0				Mediciòn de saturaciòn de oxigeno , hospitalizado pediatrico
267	2	women_pediatrics	doctor	pediatrics	yes	2021-06-30	1	3	52	1												non_invasive	none	0	0	0	0	0		1	0				none	0	0	0		1	0				Auscultacìon pulmonar
268	2	women_pediatrics	doctor	pediatrics	yes	2021-06-30	1	3	52	1												non_invasive	none	0	0	0	0	0		1	0				none	0	0	0		1	0				Chequeo de temperatura , pediatrico hospitalizados
269	2	women_pediatrics	doctor	pediatrics	yes	2021-06-30	1	3	52	1												non_invasive	none	0	0	0	0	0		1	0				soap	0	1	1		0	0				Auscultación pulmonar , pediatrico hospitalizados
270	2	women_pediatrics	doctor	pediatrics	yes	2021-06-30	1	3	52	1												non_invasive	none	0	0	0	0	0		1	0				none	0	0	0		1	0				Auscultaciòn pulmonar , area pediatria hospitalizados
271	2	outpatient	nurse	medicine	yes	2021-07-08	1	4	53	1												non_invasive	gloves	0	1	0	1	0		0	0				none	0	0	0		1	0				Cambio de apósitos y cambio de sábanas
272	2	outpatient	nurse	medicine	yes	2021-07-08	1	4	53	1												non_invasive	gloves	0	1	0	1	0		0	0				soap	0	1	1		0	0
273	2	outpatient	nurse	medicine	yes	2021-07-08	1	4	53	1												non_invasive	none	0	0	0	0	0		1	0				soap	0	1	1		0	0
274	2	outpatient	nurse	medicine	yes	2021-07-08	1	4	53	1												non_invasive	gloves	0	1	0	1	0		0	0				none	0	0	0		1	0
275	2	outpatient	nurse	medicine	yes	2021-07-08	1	4	53	1												non_invasive	gloves	0	1	0	1	0		0	0				soap	0	1	1		0	0
276	2	surgery_trauma	doctor	medicine	yes	2021-06-09	1	4	54	1												invasive	gloves	0	1	0	1	0		0	0				none	0	0	0		1	0				Solo cambio de guantes
277	2	surgery_trauma	doctor	medicine	yes	2021-06-09	1	4	54	1												invasive	gloves	0	1	0	1	0		0	0				none	0	0	0		1	0				Cura enérgica en paciente co acseso
278	2	surgery_trauma	doctor	medicine	yes	2021-06-09	1	4	54	1												invasive	gloves	0	1	0	1	0		0	0				none	0	0	0		1	0				Solo cambio de guantes
279	2	surgery_trauma	doctor	medicine	yes	2021-06-09	1	4	54	1												non_invasive	gloves	0	1	0	1	0		0	0				soap	0	1	1		0	0				Cambio de aoositos quirúrgicos
280	2	surgery_trauma	doctor	medicine	yes	2021-06-09	1	4	54	1												non_invasive	gloves	0	1	0	1	0		0	0				soap	0	1	1		0	0
282	2	surgery_trauma	doctor	medicine	yes	2021-07-02	1	4	55	1												non_invasive	gloves	0	1	0	1	0		0	0				none	0	0	0		1	0				Solo cambio de guantes
283	2	surgery_trauma	doctor	medicine	yes	2021-07-02	1	4	55	1												non_invasive	gloves	0	1	0	1	0		0	0				none	0	0	0		1	0				Solo cambio de guantes
284	2	surgery_trauma	doctor	medicine	yes	2021-07-02	1	4	55	1												non_invasive	gloves	0	1	0	1	0		0	0				none	0	0	0		1	0				Solo cambio de guantes
285	2	surgery_trauma	doctor	medicine	yes	2021-07-02	1	4	55	1												non_invasive	gloves	0	1	0	1	0		0	0				none	0	0	0		1	0
286	2	surgery_trauma	doctor	medicine	yes	2021-07-02	1	4	55	1												invasive	gloves	0	1	0	1	0		0	0				soap	0	1	1		0	0
287	2	surgery_trauma	doctor	medicine	yes	2021-07-02	1	4	56	1												non_invasive	gloves	0	1	0	1	0		0	0				abhs	1	1	0		0	1				Usa gel
288	2	surgery_trauma	doctor	medicine	yes	2021-07-02	1	4	56	1												non_invasive	gloves	0	1	0	1	0		0	0				none	0	0	0		1	0				Toca record
289	2	surgery_trauma	doctor	medicine	yes	2021-07-02	1	4	56	1												non_invasive	abhs	1	1	1	0	0		0	1				soap	0	1	1		0	0				Ingiere alimentos
290	2	surgery_trauma	doctor	medicine	yes	2021-07-02	1	4	56	1												non_invasive	none	0	0	0	0	0		1	0				none	0	0	0		1	0				Revisa canalizaciòn del paciente y luego se toca la cara
291	2	surgery_trauma	doctor	medicine	yes	2021-07-02	1	4	56	1												non_invasive	gloves	0	1	0	1	0		0	0				soap	0	1	1		0	0				Inicia transfusión
292	2	surgery_trauma	nurse	medicine	yes	2021-07-02	1	4	57	1												non_invasive	gloves	0	1	0	1	0		0	0				none	0	0	0		1	0
293	2	surgery_trauma	nurse	medicine	yes	2021-07-02	1	4	57	1												non_invasive	gloves	0	1	0	1	0		0	0				none	0	0	0		1	0				Toca articukos personales
294	2	surgery_trauma	nurse	medicine	yes	2021-07-02	1	4	57	1												non_invasive	gloves	0	1	0	1	0		0	0					0	0								Saludo entre coegas tocase si lavarse las manos
295	2	surgery_trauma	nurse	medicine	yes	2021-07-02	1	4	57	1												non_invasive	gloves	0	1	0	1	0		0	0				none	0	0	0		1	0				Preparacion de medamentos para paciente
296	2	surgery_trauma	nurse	medicine	yes	2021-07-02	1	4	57	1												non_invasive	gloves	0	1	0	1	0		0	0				soap	0	1	1		0	0
297	2		nurse	medicine	yes	2021-07-05	1	4	58	1												non_invasive	gloves	0	1	0	1	0		0	0				none	0	0	0		1	0				Administración de medicamentos
298	2		nurse	medicine	yes	2021-07-05	1	4	58	1												non_invasive	gloves	0	1	0	1	0		0	0				soap	0	1	1		0	0
299	2		nurse	medicine	yes	2021-07-05	1	4	58	1												non_invasive	abhs	1	1	1	0	0		0	1				none	0	0	0		1	0				Al medicar
300	2		nurse	medicine	yes	2021-07-05	1	4	58	1												non_invasive	none	0	0	0	0	0		1	0				soap	0	1	1		0	0				Administra medicamentos ia oral
301	2		nurse	medicine	yes	2021-07-05	1	4	58	1												non_invasive	gloves	0	1	0	1	0		0	0				none	0	0	0		1	0				Aplicación de los medicamentos
303	2	outpatient	nurse	medicine	yes	2021-07-05	1	4	59	1												non_invasive	gloves	0	1	0	1	0		0	0				soap	0	1	1		0	0
304	2	outpatient	nurse	medicine	yes	2021-07-05	1	4	59	1												non_invasive	gloves	0	1	0	1	0		0	0				soap	0	1	1		0	0				Medicando
305	2	outpatient	nurse	medicine	yes	2021-07-05	1	4	59	1												non_invasive	gloves	0	1	0	1	0		0	0				none	0	0	0		1	0				Cambio de guantes
306	2	outpatient	nurse	medicine	yes	2021-07-05	1	4	59	1													gloves	0	1	0	1	0		0	0				soap	0	1	1		0	0				Trabajo con los paientes de sala clínica
307	2	outpatient	nurse	medicine	yes	2021-07-05	1	4	59	1												non_invasive	gloves	0	1	0	1	0		0	0				soap	0	1	1		0	0
308	2	women_pediatrics	nurse	pediatrics	yes	2021-07-05	1	4	60	1												non_invasive	none	0	0	0	0	0		1	0				soap	0	1	1		0	0				Preparación de los medicamentos sin guantes luego lo aplican con guantes
309	2	women_pediatrics	nurse	pediatrics	yes	2021-07-05	1	4	60	1												non_invasive	gloves	0	1	0	1	0		0	0				none	0	0	0		1	0				Solo cambio de aguantes al ambiar de paciente
310	2	women_pediatrics	nurse	pediatrics	yes	2021-07-05	1	4	60	1												non_invasive	gloves	0	1	0	1	0		0	0				none	0	0	0		1	0
311	2	women_pediatrics	nurse	pediatrics	yes	2021-07-05	1	4	60	1												non_invasive	gloves	0	1	0	1	0		0	0				soap	0	1	1		0	0
312	2	women_pediatrics	nurse	pediatrics	yes	2021-07-05	1	4	60	1												non_invasive	gloves	0	1	0	1	0		0	0				soap	0	1	1		0	0				Cuando cambia de pacientes en algunoz casos cambialos guantes
313	2		lab_technician	medicine	yes	2021-07-06	1	4	61	1												invasive	gloves	0	1	0	1	0		0	0				abhs	1	1	0		0	1				Toma de muestra
314	2		lab_technician	medicine	yes	2021-07-06	1	4	61	1												non_invasive	gloves	0	1	0	1	0		0	0				soap	0	1	1		0	0
315	2		lab_technician	medicine	yes	2021-07-06	1	4	61	1												non_invasive	abhs	1	1	1	0	0		0	1				none	0	0	0		1	0
316	2		lab_technician	medicine	yes	2021-07-06	1	4	61	1												non_invasive	gloves	0	1	0	1	0		0	0				none	0	0	0		1	0				Solo cambio de guantes
317	2		lab_technician	medicine	yes	2021-07-06	1	4	61	1												invasive	gloves	0	1	0	1	0		0	0				none	0	0	0		1	0				Toma de muestra en el laboratorio
318	2	maternity	nurse	ob_gyn	yes	2021-07-06	1	4	62	1												non_invasive	gloves	0	1	0	1	0		0	0				none	0	0	0		1	0				Medicación en sala post-parto
319	2	maternity	nurse	ob_gyn	yes	2021-07-06	1	4	62	1												non_invasive	none	0	0	0	0	0		1	0				soap	0	1	1		0	0
320	2	maternity	nurse	ob_gyn	yes	2021-07-06	1	4	62	1												non_invasive	gloves	0	1	0	1	0		0	0				none	0	0	0		1	0
321	2	maternity	nurse	ob_gyn	yes	2021-07-06	1	4	62	1												non_invasive	gloves	0	1	0	1	0		0	0				none	0	0	0		1	0
322	2	maternity	nurse	ob_gyn	yes	2021-07-06	1	4	62	1												non_invasive	gloves	0	1	0	1	0		0	0				abhs	1	1	0		0	1				Cambio de canalización
323	2	women_pediatrics	doctor	pediatrics	yes	2021-07-07	1	4	63	1												non_invasive	gloves	0	1	0	1	0		0	0				none	0	0	0		1	0
324	2	women_pediatrics	doctor	pediatrics	yes	2021-07-07	1	4	63	1												non_invasive	gloves	0	1	0	1	0		0	0				none	0	0	0		1	0				Solo cambio de guantes
325	2	women_pediatrics	doctor	pediatrics	yes	2021-07-07	1	4	63	1												non_invasive	abhs	1	1	1	0	0		0	1				none	0	0	0		1	0				Revisión viabilidad del solución
326	2	women_pediatrics	doctor	pediatrics	yes	2021-07-07	1	4	63	1												non_invasive	gloves	0	1	0	1	0		0	0				soap	0	1	1		0	0
327	2	women_pediatrics	doctor	pediatrics	yes	2021-07-07	1	4	63	1												non_invasive	none	0	0	0	0	0		1	0				soap	0	1	1		0	0				Finaliza medicación
329	2	surgery_trauma	nurse	medicine	yes	2021-07-07	1	4	64	1												non_invasive	gloves	0	1	0	1	0		0	0				none	0	0	0		1	0				Solo cambio de guantes
330	2	surgery_trauma	nurse	medicine	yes	2021-07-07	1	4	64	1												non_invasive	gloves	0	1	0	1	0		0	0				none	0	0	0		1	0
331	2	surgery_trauma	nurse	medicine	yes	2021-07-07	1	4	64	1												non_invasive	gloves	0	1	0	1	0		0	0				none	0	0	0		1	0				Cambio de guantes
332	2	surgery_trauma	nurse	medicine	yes	2021-07-07	1	4	64	1												non_invasive	gloves	0	1	0	1	0		0	0				abhs	1	1	0		0	1
333	2	surgery_trauma	nurse	medicine	yes	2021-07-07	1	4	64	1												non_invasive	gloves	0	1	0	1	0		0	0				soap	0	1	1		0	0				Finaliza cura
334	2	maternity	doctor	ob_gyn	yes	2021-07-07	1	4	65	1												non_invasive	gloves	0	1	0	1	0		0	0				none	0	0	0		1	0				Manipulación es expedientes uego de tocar paciente
335	2	maternity	doctor	ob_gyn	yes	2021-07-07	1	4	65	1												non_invasive	none	0	0	0	0	0		1	0				none	0	0	0		1	0				No guantes toca superficies y luego se toca la cara
336	2	maternity	doctor	ob_gyn	yes	2021-07-07	1	4	65	1												non_invasive	none	0	0	0	0	0		1	0				none	0	0	0		1	0				Toca superficies y luego come
337	2	maternity	doctor	ob_gyn	yes	2021-07-07	1	4	65	1												non_invasive	none	0	0	0	0	0		1	0				none	0	0	0		1	0
338	2	maternity	doctor	ob_gyn	yes	2021-07-07	1	4	65	1												non_invasive	none	0	0	0	0	0		1	0				none	0	0	0		1	0
339	2	outpatient	doctor	medicine	yes	2021-07-07	1	4	66	1												non_invasive	none	0	0	0	0	0		1	0				soap	0	1	1		0	0				Revisar pacientes en sala de observación
340	2	outpatient	doctor	medicine	yes	2021-07-07	1	4	66	1												non_invasive	gloves	0	1	0	1	0		0	0				soap	0	1	1		0	0
341	2	outpatient	doctor	medicine	yes	2021-07-07	1	4	66	1												non_invasive	gloves	0	1	0	1	0		0	0				abhs	1	1	0		0	1				Tocar articulos personales
342	2	outpatient	doctor	medicine	yes	2021-07-07	1	4	66	1												non_invasive	none	0	0	0	0	0		1	0				soap	0	1	1		0	0
343	2	outpatient	doctor	medicine	yes	2021-07-07	1	4	66	1												non_invasive	gloves	0	1	0	1	0		0	0				abhs	1	1	0		0	1
344	2	outpatient	nurse	medicine	yes	2021-07-12	1	4	67	1												non_invasive	gloves	0	1	0	1	0		0	0				none	0	0	0		1	0
345	2	outpatient	nurse	medicine	yes	2021-07-12	1	4	67	1												non_invasive	soap	0	1	1	0	1		0	0				none	0	0	0		1	0
346	2	outpatient	nurse	medicine	yes	2021-07-12	1	4	67	1												non_invasive	gloves	0	1	0	1	0		0	0				none	0	0	0		1	0
347	2	outpatient	nurse	medicine	yes	2021-07-12	1	4	67	1												non_invasive	gloves	0	1	0	1	0		0	0				none	0	0	0		1	0
348	2	outpatient	nurse	medicine	yes	2021-07-12	1	4	67	1												non_invasive	gloves	0	1	0	1	0		0	0				soap	0	1	1		0	0				Finaliza canalicion y medicación y luego se lava las manos en menos de un minuto.
349	2	outpatient	nurse	medicine	yes	2021-07-12	1	4	68	1												non_invasive	gloves	0	1	0	1	0		0	0				none	0	0	0		1	0				Cambio de guantes
350	2	outpatient	nurse	medicine	yes	2021-07-12	1	4	68	1												non_invasive	gloves	0	1	0	1	0		0	0				none	0	0	0		1	0				Cambio de guantes por cada Paciente
351	2	outpatient	nurse	medicine	yes	2021-07-12	1	4	68	1												non_invasive	gloves	0	1	0	1	0		0	0				none	0	0	0		1	0
352	2	outpatient	nurse	medicine	yes	2021-07-12	1	4	68	1												non_invasive	gloves	0	1	0	1	0		0	0				none	0	0	0		1	0				Administración de medicamentos
353	2	outpatient	nurse	medicine	yes	2021-07-12	1	4	68	1												non_invasive	gloves	0	1	0	1	0		0	0				none	0	0	0		1	0				Cambio de guantes
354	2	outpatient	nurse	medicine	yes	2021-07-13	1	4	69	1												non_invasive	gloves	0	1	0	1	0		0	0				soap	0	1	1		0	0				Colocación de tratamiento de dialisis peritoneal
355	2	outpatient	nurse	medicine	yes	2021-07-13	1	4	69	1												non_invasive	gloves	0	1	0	1	0		0	0				abhs	1	1	0		0	1				Drenaje de liquido de diálisis
356	2	outpatient	nurse	medicine	yes	2021-07-13	1	4	69	1												non_invasive	gloves	0	1	0	1	0		0	0				abhs	1	1	0		0	1
357	2	outpatient	nurse	medicine	yes	2021-07-13	1	4	69	1												non_invasive	gloves	0	1	0	1	0		0	0				soap	0	1	1		0	0
358	2	outpatient	nurse	medicine	yes	2021-07-13	1	4	69	1												non_invasive	soap	0	1	1	0	1		0	0				soap	0	1	1		0	0				Fin de tratamiento dialisis peritoneal paciente ingresado
359	2	outpatient	doctor	medicine	yes	2021-07-13	1	4	70	1												non_invasive	none	0	0	0	0	0		1	0				none	0	0	0		1	0
360	2	outpatient	doctor	medicine	yes	2021-07-13	1	4	70	1												non_invasive	gloves	0	1	0	1	0		0	0				abhs	1	1	0		0	1
361	2	outpatient	doctor	medicine	yes	2021-07-13	1	4	70	1												non_invasive	gloves	0	1	0	1	0		0	0				none	0	0	0		1	0				Revision de expediente y luego usar dispositivo tipo celular
362	2	outpatient	doctor	medicine	yes	2021-07-13	1	4	70	1												non_invasive	abhs	1	1	1	0	0		0	1				none	0	0	0		1	0
363	2	outpatient	doctor	medicine	yes	2021-07-13	1	4	70	1												non_invasive	none	0	0	0	0	0		1	0				none	0	0	0		1	0				Pase de visita MI
364	2	outpatient	doctor	medicine	yes	2021-07-13	1	4	71	1												non_invasive	none	0	0	0	0	0		1	0				none	0	0	0		1	0				Pase de ronda médica
365	2	outpatient	doctor	medicine	yes	2021-07-13	1	4	71	1												non_invasive	abhs	1	1	1	0	0		0	1				none	0	0	0		1	0				Tocar paciente y record sin higiene de manos
366	2	outpatient	doctor	medicine	yes	2021-07-13	1	4	71	1												non_invasive	none	0	0	0	0	0		1	0				none	0	0	0		1	0				No tiene gel de manos y. No hay agua en los lavamanos
367	2	outpatient	doctor	medicine	yes	2021-07-13	1	4	71	1												non_invasive	abhs	1	1	1	0	0		0	1				abhs	1	1	0		0	1				Usa su gel personal ( lo trae de su casa )
368	2	outpatient	doctor	medicine	yes	2021-07-13	1	4	71	1												non_invasive	none	0	0	0	0	0		1	0				none	0	0	0		1	0				Tocar cama y paciente y luego tocarse el rostro
369	2	surgery_trauma	nurse	medicine	yes	2021-07-14	1	4	72	1												non_invasive	gloves	0	1	0	1	0		0	0				none	0	0	0		1	0				Solo cambio de guante
370	2	surgery_trauma	nurse	medicine	yes	2021-07-14	1	4	72	1												non_invasive	gloves	0	1	0	1	0		0	0				none	0	0	0		1	0				Cambio de paciente
371	2	surgery_trauma	nurse	medicine	yes	2021-07-14	1	4	72	1												non_invasive	gloves	0	1	0	1	0		0	0				none	0	0	0		1	0				Preparado de medicamentos para aplicar
372	2	surgery_trauma	nurse	medicine	yes	2021-07-14	1	4	72	1												non_invasive	gloves	0	1	0	1	0		0	0				abhs	1	1	0		0	1
373	2	surgery_trauma	nurse	medicine	yes	2021-07-14	1	4	72	1												non_invasive	none	0	0	0	0	0		1	0				none	0	0	0		1	0
374	2	surgery_trauma	nurse	medicine	yes	2021-07-14	1	4	73	1												non_invasive	gloves	0	1	0	1	0		0	0				none	0	0	0		1	0				Administracion de medicamentos al cambio de pacientes hacen cambio de guantes
375	2	surgery_trauma	nurse	medicine	yes	2021-07-14	1	4	73	1												non_invasive	gloves	0	1	0	1	0		0	0					0	0
376	2	surgery_trauma	nurse	medicine	yes	2021-07-14	1	4	73	1												non_invasive	gloves	0	1	0	1	0		0	0				none	0	0	0		1	0
377	2	surgery_trauma	nurse	medicine	yes	2021-07-14	1	4	73	1												non_invasive	gloves	0	1	0	1	0		0	0				none	0	0	0		1	0
378	2	surgery_trauma	nurse	medicine	yes	2021-07-14	1	4	73	1												non_invasive	gloves	0	1	0	1	0		0	0				soap	0	1	1		0	0				Finaliza y luego hace lavado de manos
379	2	surgery_trauma	doctor	medicine	yes	2021-07-14	1	4	74	1												non_invasive	none	0	0	0	0	0		1	0				none	0	0	0		1	0				Pase de visita medica
380	2	surgery_trauma	doctor	medicine	yes	2021-07-14	1	4	74	1												non_invasive	none	0	0	0	0	0		1	0				none	0	0	0		1	0				Evaluacion pre-quirurgica
381	2	surgery_trauma	doctor	medicine	yes	2021-07-14	1	4	74	1												non_invasive	none	0	0	0	0	0		1	0				none	0	0	0		1	0				Tocar pacientes sin guantes y sin lavarse las manos previamente
382	2	surgery_trauma	doctor	medicine	yes	2021-07-14	1	4	74	1												non_invasive	abhs	1	1	1	0	0		0	1				abhs	1	1	0		0	1
383	2	surgery_trauma	doctor	medicine	yes	2021-07-14	1	4	74	1												non_invasive	none	0	0	0	0	0		1	0				none	0	0	0		1	0				Toma de signos vitales y luego tocar celular
384	2	surgery_trauma	nurse	medicine	yes	2021-07-14	1	4	75	1												non_invasive	gloves	0	1	0	1	0		0	0				none	0	0	0		1	0				Medicacion
385	2	surgery_trauma	nurse	medicine	yes	2021-07-14	1	4	75	1												non_invasive	gloves	0	1	0	1	0		0	0				abhs	1	1	0		0	1
386	2	surgery_trauma	nurse	medicine	yes	2021-07-14	1	4	75	1												non_invasive	gloves	0	1	0	1	0		0	0				none	0	0	0		1	0				Cambio de canalizaciòn
387	2	surgery_trauma	nurse	medicine	yes	2021-07-14	1	4	75	1												non_invasive	gloves	0	1	0	1	0		0	0				none	0	0	0		1	0				Medicación
388	2	surgery_trauma	nurse	medicine	yes	2021-07-14	1	4	75	1												non_invasive	gloves	0	1	0	1	0		0	0				abhs	1	1	0		0	1
389	2	surgery_trauma	nurse	medicine	yes	2021-07-14	1	4	76	1												non_invasive	gloves	0	1	0	1	0		0	0				none	0	0	0		1	0				Canalizacion a paciente
390	2	surgery_trauma	nurse	medicine	yes	2021-07-14	1	4	76	1												non_invasive	gloves	0	1	0	1	0		0	0				none	0	0	0		1	0				Solo cambio de guantes
391	2	surgery_trauma	nurse	medicine	yes	2021-07-14	1	4	76	1												non_invasive	gloves	0	1	0	1	0		0	0				none	0	0	0		1	0				Medicación
392	2	surgery_trauma	nurse	medicine	yes	2021-07-14	1	4	76	1												non_invasive	gloves	0	1	0	1	0		0	0				soap	0	1	1		0	0				Cambia de paciente
393	2	surgery_trauma	nurse	medicine	yes	2021-07-14	1	4	76	1												non_invasive	gloves	0	1	0	1	0		0	0				none	0	0	0		1	0
394	2	outpatient	nurse	medicine	yes	2021-07-15	1	4	77	1												non_invasive	gloves	0	1	0	1	0		0	0				none	0	0	0		1	0				Medicación
395	2	outpatient	nurse	medicine	yes	2021-07-15	1	4	77	1												non_invasive	gloves	0	1	0	1	0		0	0				abhs	1	1	0		0	1				Cambio de canalizacion
396	2	outpatient	nurse	medicine	yes	2021-07-15	1	4	77	1												non_invasive	none	0	0	0	0	0		1	0				abhs	1	1	0		0	1				Comer snack
397	2	outpatient	nurse	medicine	yes	2021-07-15	1	4	77	1												non_invasive	none	0	0	0	0	0		1	0				none	0	0	0		1	0				Escribir en los records
398	2	outpatient	nurse	medicine	yes	2021-07-15	1	4	77	1												non_invasive	gloves	0	1	0	1	0		0	0				none	0	0	0		1	0
399	2	outpatient	nurse	medicine	yes	2021-07-15	1	4	78	1												non_invasive	none	0	0	0	0	0		1	0				none	0	0	0		1	0				Revision de papeles
400	2	outpatient	nurse	medicine	yes	2021-07-15	1	4	78	1												non_invasive	abhs	1	1	1	0	0		0	1				none	0	0	0		1	0
401	2	outpatient	nurse	medicine	yes	2021-07-15	1	4	78	1												non_invasive	none	0	0	0	0	0		1	0				soap	0	1	1		0	0
402	2	outpatient	nurse	medicine	yes	2021-07-15	1	4	78	1												non_invasive	none	0	0	0	0	0		1	0				none	0	0	0		1	0				Superficies y cuerpo
403	2	outpatient	nurse	medicine	yes	2021-07-15	1	4	78	1												non_invasive	gloves	0	1	0	1	0		0	0				none	0	0	0		1	0
404	2	surgery_trauma	doctor	medicine	yes	2021-07-15	1	4	79	1												non_invasive	none	0	0	0	0	0		1	0				none	0	0	0		1	0				Toma de signos vitales
405	2	surgery_trauma	doctor	medicine	yes	2021-07-15	1	4	79	1												non_invasive	none	0	0	0	0	0		1	0				abhs	1	1	0		0	1
406	2	surgery_trauma	doctor	medicine	yes	2021-07-15	1	4	79	1												non_invasive	gloves	0	1	0	1	0		0	0				none	0	0	0		1	0				Cambio de guantes
407	2	surgery_trauma	doctor	medicine	yes	2021-07-15	1	4	79	1												non_invasive	gloves	0	1	0	1	0		0	0				none	0	0	0		1	0				Tocar supeicies y expedientes con los guantes
408	2	surgery_trauma	doctor	medicine	yes	2021-07-15	1	4	79	1												non_invasive	abhs	1	1	1	0	0		0	1				none	0	0	0		1	0
409	2	women_pediatrics	nurse	medicine	yes	2021-07-15	1	4	80	1												non_invasive	gloves	0	1	0	1	0		0	0				none	0	0	0		1	0				Cambio de guantes
410	2	women_pediatrics	nurse	medicine	yes	2021-07-15	1	4	80	1												non_invasive	gloves	0	1	0	1	0		0	0				none	0	0	0		1	0				Cambio de guantes
411	2	women_pediatrics	nurse	medicine	yes	2021-07-15	1	4	80	1												non_invasive	gloves	0	1	0	1	0		0	0				abhs	1	1	0		0	1
412	2	women_pediatrics	nurse	medicine	yes	2021-07-15	1	4	80	1												non_invasive	none	0	0	0	0	0		1	0				none	0	0	0		1	0				Revisión de expediente
413	2	women_pediatrics	nurse	medicine	yes	2021-07-15	1	4	80	1												non_invasive	none	0	0	0	0	0		1	0				none	0	0	0		1	0				Se toca el rostro y sus articulos personales
414	2	outpatient	nurse	medicine	yes	2021-07-15	1	4	81	1												non_invasive	gloves	0	1	0	1	0		0	0				none	0	0	0		1	0				Administracion de medicamentos solo cambio de guantes
415	2	outpatient	nurse	medicine	yes	2021-07-15	1	4	81	1												non_invasive	gloves	0	1	0	1	0		0	0				none	0	0	0		1	0				Medicación
416	2	outpatient	nurse	medicine	yes	2021-07-15	1	4	81	1												non_invasive	gloves	0	1	0	1	0		0	0				abhs	1	1	0		0	1
417	2	outpatient	nurse	medicine	yes	2021-07-15	1	4	81	1												non_invasive	soap	0	1	1	0	1		0	0				none	0	0	0		1	0
418	2	outpatient	nurse	medicine	yes	2021-07-15	1	4	81	1												non_invasive	gloves	0	1	0	1	0		0	0				none	0	0	0		1	0
419	2	maternity	doctor	ob_gyn	yes	2021-06-04	1	3	82	1												non_invasive	abhs	1	1	1	0	0		0	1				none	0	0	0		1	0				Chequeo prenatal
420	2	maternity	doctor	ob_gyn	yes	2021-06-04	1	3	82	1												non_invasive	none	0	0	0	0	0		1	0				soap	0	1	1		0	0				Chequeo prenatal
421	2	maternity	doctor	ob_gyn	yes	2021-06-04	1	3	82	1												non_invasive	soap	0	1	1	0	1		0	0				soap	0	1	1		0	0				Chequeo prenatal
422	2	maternity	doctor	ob_gyn	yes	2021-06-04	1	3	82	1												non_invasive	none	0	0	0	0	0		1	0				none	0	0	0		1	0				Chequeo prenatal , agarro otros objetos sin ninguna higiene de mano
423	2		nurse	medicine	yes	2021-07-05	1	4	83	1												non_invasive	gloves	0	1	0	1	0		0	0				none	0	0	0		1	0
424	2		nurse	medicine	yes	2021-07-05	1	4	83	1												non_invasive	gloves	0	1	0	1	0		0	0				soap	0	1	1		0	0
425	2		nurse	medicine	yes	2021-07-05	1	4	83	1												non_invasive	gloves	0	1	0	1	0		0	0				abhs	1	1	0		0	1
426	2		nurse	medicine	yes	2021-07-05	1	4	83	1												non_invasive	gloves	0	1	0	1	0		0	0				soap	0	1	1		0	0				Alimentaion nutriconal
427	2		nurse	medicine	yes	2021-07-05	1	4	83	1												non_invasive	gloves	0	1	0	1	0		0	0				none	0	0	0		1	0
428	2	women_pediatrics	doctor	medicine	yes	2021-07-05	1	4	84	1												non_invasive	gloves	0	1	0	1	0		0	0				soap	0	1	1		0	0
429	2	women_pediatrics	doctor	medicine	yes	2021-07-05	1	4	84	1												non_invasive	gloves	0	1	0	1	0		0	0				none	0	0	0		1	0				Canalizaciòn
430	2	women_pediatrics	doctor	medicine	yes	2021-07-05	1	4	84	1												non_invasive	gloves	0	1	0	1	0		0	0				soap	0	1	1		0	0
431	2	women_pediatrics	doctor	medicine	yes	2021-07-05	1	4	84	1												non_invasive	gloves	0	1	0	1	0		0	0				abhs	1	1	0		0	1
432	2	women_pediatrics	doctor	medicine	yes	2021-07-05	1	4	84	1												non_invasive	abhs	1	1	1	0	0		0	1				abhs	1	1	0		0	1
433	2	surgery_trauma	nurse	medicine	yes	2021-07-02	1	4	85	1												non_invasive	none	0	0	0	0	0		1	0				soap	0	1	1		0	0
434	2	surgery_trauma	nurse	medicine	yes	2021-07-02	1	4	85	1												non_invasive	none	0	0	0	0	0		1	0				abhs	1	1	0		0	1
435	2	surgery_trauma	nurse	medicine	yes	2021-07-02	1	4	85	1												non_invasive	gloves	0	1	0	1	0		0	0				none	0	0	0		1	0
436	2	surgery_trauma	nurse	medicine	yes	2021-07-02	1	4	85	1												non_invasive	abhs	1	1	1	0	0		0	1				abhs	1	1	0		0	1
437	2	surgery_trauma	nurse	medicine	yes	2021-07-02	1	4	85	1												non_invasive	gloves	0	1	0	1	0		0	0				none	0	0	0		1	0				Manipulación de alimentos
438	2	surgery_trauma	doctor	medicine	yes	2021-07-02	1	4	86	1												non_invasive	gloves	0	1	0	1	0		0	0				soap	0	1	1		0	0
439	2	surgery_trauma	doctor	medicine	yes	2021-07-02	1	4	86	1												non_invasive	gloves	0	1	0	1	0		0	0				abhs	1	1	0		0	1
440	2	surgery_trauma	doctor	medicine	yes	2021-07-02	1	4	86	1												non_invasive	gloves	0	1	0	1	0		0	0				soap	0	1	1		0	0
441	2	surgery_trauma	doctor	medicine	yes	2021-07-02	1	4	86	1												non_invasive	gloves	0	1	0	1	0		0	0				abhs	1	1	0		0	1
442	2	surgery_trauma	doctor	medicine	yes	2021-07-02	1	4	86	1												non_invasive	gloves	0	1	0	1	0		0	0				soap	0	1	1		0	0
443	2	surgery_trauma	doctor	medicine	yes	2021-07-02	1	4	87	1												non_invasive		0	0	0									soap	0	1	1		0	0
444	2	surgery_trauma	doctor	medicine	yes	2021-07-02	1	4	87	1												non_invasive	gloves	0	1	0	1	0		0	0				abhs	1	1	0		0	1
445	2	surgery_trauma	doctor	medicine	yes	2021-07-02	1	4	87	1												non_invasive	gloves	0	1	0	1	0		0	0				soap	0	1	1		0	0
446	2	surgery_trauma	doctor	medicine	yes	2021-07-02	1	4	87	1												non_invasive	gloves	0	1	0	1	0		0	0				none	0	0	0		1	0				Cambio de paciente sin lavar las manos
447	2	surgery_trauma	doctor	medicine	yes	2021-07-02	1	4	87	1												non_invasive	gloves	0	1	0	1	0		0	0				soap	0	1	1		0	0
448	2	maternity	nurse	ob_gyn	yes	2021-07-06	1	4	88	1												non_invasive	gloves	0	1	0	1	0		0	0				soap	0	1	1		0	0
449	2	maternity	nurse	ob_gyn	yes	2021-07-06	1	4	88	1												non_invasive	gloves	0	1	0	1	0		0	0				soap	0	1	1		0	0
450	2	maternity	nurse	ob_gyn	yes	2021-07-06	1	4	88	1												non_invasive	gloves	0	1	0	1	0		0	0				soap	0	1	1		0	0
451	2	maternity	nurse	ob_gyn	yes	2021-07-06	1	4	88	1												non_invasive	none	0	0	0	0	0		1	0				soap	0	1	1		0	0
452	2	maternity	nurse	ob_gyn	yes	2021-07-06	1	4	88	1												non_invasive	abhs	1	1	1	0	0		0	1				none	0	0	0		1	0
453	2	outpatient	doctor	emergencia	yes	2021-07-08	1	4	89	1												non_invasive	abhs	1	1	1	0	0		0	1				none	0	0	0		1	0
454	2	outpatient	doctor	emergencia	yes	2021-07-08	1	4	89	1												non_invasive	gloves	0	1	0	1	0		0	0				abhs	1	1	0		0	1
455	2	outpatient	doctor	emergencia	yes	2021-07-08	1	4	89	1												non_invasive	abhs	1	1	1	0	0		0	1				none	0	0	0		1	0
456	2	outpatient	doctor	emergencia	yes	2021-07-08	1	4	89	1												non_invasive	soap	0	1	1	0	1		0	0				none	0	0	0		1	0
457	2	outpatient	doctor	emergencia	yes	2021-07-08	1	4	89	1												non_invasive	gloves	0	1	0	1	0		0	0				soap	0	1	1		0	0
458	2	outpatient	doctor	medicine	yes	2021-07-08	1	4	90	1												non_invasive	none	0	0	0	0	0		1	0				abhs	1	1	0		0	1				Revisión de expediente
459	2	outpatient	doctor	medicine	yes	2021-07-08	1	4	90	1												non_invasive	abhs	1	1	1	0	0		0	1				none	0	0	0		1	0
460	2	outpatient	doctor	medicine	yes	2021-07-08	1	4	90	1												non_invasive	soap	0	1	1	0	1		0	0				none	0	0	0		1	0
461	2	outpatient	doctor	medicine	yes	2021-07-08	1	4	90	1												non_invasive	gloves	0	1	0	1	0		0	0				soap	0	1	1		0	0
462	2	outpatient	doctor	medicine	yes	2021-07-08	1	4	90	1												non_invasive	abhs	1	1	1	0	0		0	1				abhs	1	1	0		0	1
463	2	outpatient	nurse	medicine	yes	2021-07-08	1	4	91	1												non_invasive	gloves	0	1	0	1	0		0	0				none	0	0	0		1	0
464	2	outpatient	nurse	medicine	yes	2021-07-08	1	4	91	1												non_invasive	gloves	0	1	0	1	0		0	0				abhs	1	1	0		0	1
465	2	outpatient	nurse	medicine	yes	2021-07-08	1	4	91	1												non_invasive	gloves	0	1	0	1	0		0	0				abhs	1	1	0		0	1
466	2	outpatient	nurse	medicine	yes	2021-07-08	1	4	91	1												non_invasive	gloves	0	1	0	1	0		0	0				soap	0	1	1		0	0
467	2	outpatient	nurse	medicine	yes	2021-07-08	1	4	91	1												non_invasive	none	0	0	0	0	0		1	0				none	0	0	0		1	0
468	2	outpatient	doctor	medicine	yes	2021-07-08	1	4	92	1												non_invasive	gloves	0	1	0	1	0		0	0				none	0	0	0		1	0
469	2	outpatient	doctor	medicine	yes	2021-07-08	1	4	92	1												non_invasive	abhs	1	1	1	0	0		0	1				soap	0	1	1		0	0
470	2	outpatient	doctor	medicine	yes	2021-07-08	1	4	92	1												non_invasive	abhs	1	1	1	0	0		0	1				soap	0	1	1		0	0
471	2	outpatient	doctor	medicine	yes	2021-07-08	1	4	92	1												non_invasive	gloves	0	1	0	1	0		0	0				soap	0	1	1		0	0
472	2	outpatient	doctor	medicine	yes	2021-07-08	1	4	92	1												non_invasive	gloves	0	1	0	1	0		0	0				none	0	0	0		1	0
473	2	outpatient	doctor	medicine	yes	2021-07-08	1	4	93	1												non_invasive	gloves	0	1	0	1	0		0	0				soap	0	1	1		0	0
474	2	outpatient	doctor	medicine	yes	2021-07-08	1	4	93	1												non_invasive	gloves	0	1	0	1	0		0	0				abhs	1	1	0		0	1
475	2	outpatient	doctor	medicine	yes	2021-07-08	1	4	93	1												non_invasive	gloves	0	1	0	1	0		0	0				soap	0	1	1		0	0
476	2	outpatient	doctor	medicine	yes	2021-07-08	1	4	93	1												non_invasive	gloves	0	1	0	1	0		0	0				soap	0	1	1		0	0
477	2	outpatient	doctor	medicine	yes	2021-07-08	1	4	93	1												non_invasive	gloves	0	1	0	1	0		0	0				soap	0	1	1		0	0
478	2	outpatient	doctor	medicine	yes	2021-07-09	1	4	94	1												non_invasive	gloves	0	1	0	1	0		0	0				none	0	0	0		1	0
479	2	outpatient	doctor	medicine	yes	2021-07-09	1	4	94	0												non_invasive	abhs	1	1	1	0	0		0	1				abhs	1	1	0		0	1
480	2	outpatient	doctor	medicine	yes	2021-07-09	1	4	94	1												non_invasive	none	0	0	0	0	0		1	0				abhs	1	1	0		0	1
481	2	outpatient	doctor	medicine	yes	2021-07-09	1	4	94	1												non_invasive	abhs	1	1	1	0	0		0	1				soap	0	1	1		0	0
482	2	outpatient	doctor	medicine	yes	2021-07-09	1	4	94	1												non_invasive	gloves	0	1	0	1	0		0	0				soap	0	1	1		0	0
483	2	surgery_trauma	nurse	medicine	yes	2021-07-12	1	4	95	1												non_invasive	none	0	0	0	0	0		1	0				none	0	0	0		1	0
484	2	surgery_trauma	nurse	medicine	yes	2021-07-12	1	4	95	1												non_invasive	gloves	0	1	0	1	0		0	0				soap	0	1	1		0	0
485	2	surgery_trauma	nurse	medicine	yes	2021-07-12	1	4	95	1												non_invasive	soap	0	1	1	0	1		0	0				none	0	0	0		1	0
486	2	surgery_trauma	nurse	medicine	yes	2021-07-12	1	4	95	1												non_invasive	gloves	0	1	0	1	0		0	0				none	0	0	0		1	0
487	2	surgery_trauma	nurse	medicine	yes	2021-07-12	1	4	95	1												non_invasive	gloves	0	1	0	1	0		0	0				abhs	1	1	0		0	1
488	2	surgery_trauma	nurse	medicine	yes	2021-07-12	1	4	96	1												non_invasive	none	0	0	0	0	0		1	0				soap	0	1	1		0	0
489	2	surgery_trauma	nurse	medicine	yes	2021-07-12	1	4	96	1												non_invasive	none	0	0	0	0	0		1	0				none	0	0	0		1	0
490	2	surgery_trauma	nurse	medicine	yes	2021-07-12	1	4	96	1												non_invasive	gloves	0	1	0	1	0		0	0				none	0	0	0		1	0
491	2	surgery_trauma	nurse	medicine	yes	2021-07-12	1	4	96	1												non_invasive	gloves	0	1	0	1	0		0	0				none	0	0	0		1	0
492	2	surgery_trauma	nurse	medicine	yes	2021-07-12	1	4	96	1												non_invasive	gloves	0	1	0	1	0		0	0				soap	0	1	1		0	0
493	2	surgery_trauma	doctor	medicine	yes	2021-07-12	1	4	97	1												non_invasive	gloves	0	1	0	1	0		0	0				abhs	1	1	0		0	1
494	2	surgery_trauma	doctor	medicine	yes	2021-07-12	1	4	97	1												non_invasive	abhs	1	1	1	0	0		0	1				none	0	0	0		1	0
495	2	surgery_trauma	doctor	medicine	yes	2021-07-12	1	4	97	1												non_invasive	none	0	0	0	0	0		1	0				abhs	1	1	0		0	1
496	2	surgery_trauma	doctor	medicine	yes	2021-07-12	1	4	97	1												non_invasive	gloves	0	1	0	1	0		0	0				abhs	1	1	0		0	1
497	2	surgery_trauma	doctor	medicine	yes	2021-07-12	1	4	97	1												non_invasive	abhs	1	1	1	0	0		0	1				none	0	0	0		1	0
498	2	surgery_trauma	nurse	medicine	yes	2021-07-14	1	4	98	1												non_invasive	gloves	0	1	0	1	0		0	0				abhs	1	1	0		0	1
499	2	surgery_trauma	nurse	medicine	yes	2021-07-14	1	4	98	1												non_invasive	gloves	0	1	0	1	0		0	0				none	0	0	0		1	0
500	2	surgery_trauma	nurse	medicine	yes	2021-07-14	1	4	98	1												non_invasive	gloves	0	1	0	1	0		0	0				abhs	1	1	0		0	1
501	2	surgery_trauma	nurse	medicine	yes	2021-07-14	1	4	98	1												non_invasive	gloves	0	1	0	1	0		0	0				soap	0	1	1		0	0
502	2	surgery_trauma	nurse	medicine	yes	2021-07-14	1	4	98	1												non_invasive	gloves	0	1	0	1	0		0	0				none	0	0	0		1	0
503	2	non_covid_icu	nurse	medicine	yes	2021-07-14	1	4	99	1												non_invasive	gloves	0	1	0	1	0		0	0				none	0	0	0		1	0
504	2	non_covid_icu	nurse	medicine	yes	2021-07-14	1	4	99	1												non_invasive	soap	0	1	1	0	1		0	0				soap	0	1	1		0	0
505	2	non_covid_icu	nurse	medicine	yes	2021-07-14	1	4	99	1												non_invasive	gloves	0	1	0	1	0		0	0				none	0	0	0		1	0
506	2	non_covid_icu	nurse	medicine	yes	2021-07-14	1	4	99	1												non_invasive	gloves	0	1	0	1	0		0	0				soap	0	1	1		0	0
507	2	non_covid_icu	nurse	medicine	yes	2021-07-14	1	4	99	1												non_invasive	gloves	0	1	0	1	0		0	0				soap	0	1	1		0	0
508	2	outpatient	nurse	medicine	yes	2021-07-14	1	4	100	1												non_invasive	gloves	0	1	0	1	0		0	0				abhs	1	1	0		0	1
509	2	outpatient	nurse	medicine	yes	2021-07-14	1	4	100	1												non_invasive	gloves	0	1	0	1	0		0	0				none	0	0	0		1	0
510	2	outpatient	nurse	medicine	yes	2021-07-14	1	4	100	1												non_invasive	gloves	0	1	0	1	0		0	0				abhs	1	1	0		0	1
511	2	outpatient	nurse	medicine	yes	2021-07-14	1	4	100	1												non_invasive	abhs	1	1	1	0	0		0	1				none	0	0	0		1	0
512	2	outpatient	nurse	medicine	yes	2021-07-14	1	4	100	1												non_invasive	gloves	0	1	0	1	0		0	0				none	0	0	0		1	0
513	2	outpatient	nurse	medicine	yes	2021-07-15	1	4	101	1												non_invasive	gloves	0	1	0	1	0		0	0				none	0	0	0		1	0
514	2	outpatient	nurse	medicine	yes	2021-07-15	1	4	101	1												non_invasive	gloves	0	1	0	1	0		0	0				abhs	1	1	0		0	1
515	2	outpatient	nurse	medicine	yes	2021-07-15	1	4	101	1												non_invasive	gloves	0	1	0	1	0		0	0				none	0	0	0		1	0
516	2	outpatient	nurse	medicine	yes	2021-07-15	1	4	101	1												non_invasive	gloves	0	1	0	1	0		0	0				none	0	0	0		1	0
517	2	outpatient	nurse	medicine	yes	2021-07-15	1	4	101	1												invasive	gloves	0	1	0	1	0		0	0				abhs	1	1	0		0	1
518	2	outpatient	nurse	medicine	yes	2021-07-15	1	4	102	1												non_invasive	none	0	0	0	0	0		1	0				none	0	0	0		1	0
519	2	outpatient	nurse	medicine	yes	2021-07-15	1	4	102	1												non_invasive	gloves	0	1	0	1	0		0	0				abhs	1	1	0		0	1
520	2	outpatient	nurse	medicine	yes	2021-07-15	1	4	102	1												non_invasive	none	0	0	0	0	0		1	0				abhs	1	1	0		0	1
521	2	outpatient	nurse	medicine	yes	2021-07-15	1	4	102	1												non_invasive	gloves	0	1	0	1	0		0	0				abhs	1	1	0		0	1
522	2	outpatient	nurse	medicine	yes	2021-07-15	1	4	102	1												non_invasive	none	0	0	0	0	0		1	0				abhs	1	1	0		0	1
523	1	women_pediatrics	doctor	pediatrics	yes	2021-07-13	1	2	103	1												invasive	abhs	1	1	1	0	0		0	1				soap	0	1	1		0	0
524	1	women_pediatrics	doctor	pediatrics	yes	2021-07-13	1	2	103	1												invasive	none	0	0	0	0	0		1	0				abhs	1	1	0		0	1
525	1	women_pediatrics	doctor	pediatrics	yes	2021-07-13	1	2	103	1												invasive	none	0	0	0	0	0		1	0				soap	0	1	1		0	0
526	1	women_pediatrics	doctor	pediatrics	yes	2021-07-13	1	2	103	1												invasive	none	0	0	0	0	0		1	0				soap	0	1	1		0	0
527	1	women_pediatrics	doctor	pediatrics	yes	2021-07-13	1	2	103	1												invasive	none	0	0	0	0	0		1	0				soap	0	1	1		0	0
528	1	women_pediatrics	doctor	pediatrics	yes	2021-07-13	1	2	104	1												invasive	none	0	0	0	0	0		1	0				abhs	1	1	0		0	1
529	1	women_pediatrics	doctor	pediatrics	yes	2021-07-13	1	2	104	1												invasive	none	0	0	0	0	0		1	0				none	0	0	0		1	0
530	1	women_pediatrics	doctor	pediatrics	yes	2021-07-13	1	2	104	1												invasive	soap	0	1	1	0	1		0	0				soap	0	1	1		0	0
531	1	women_pediatrics	doctor	pediatrics	yes	2021-07-13	1	2	104	1												non_invasive	none	0	0	0	0	0		1	0				soap	0	1	1		0	0
532	1	women_pediatrics	doctor	pediatrics	yes	2021-07-13	1	2	104	1												non_invasive	gloves	0	1	0	1	0		0	0				abhs	1	1	0		0	1
533	1	women_pediatrics	doctor	pediatrics	yes	2021-07-09	1	2	105	1												invasive	none	0	0	0	0	0		1	0				soap	0	1	1		0	0
534	1	women_pediatrics	doctor	pediatrics	yes	2021-07-09	1	2	105	1												invasive	none	0	0	0	0	0		1	0				none	0	0	0		1	0
535	1	women_pediatrics	doctor	pediatrics	yes	2021-07-09	1	2	105	1												non_invasive	none	0	0	0	0	0		1	0				none	0	0	0		1	0
536	1	women_pediatrics	doctor	pediatrics	yes	2021-07-09	1	2	105	1												invasive	none	0	0	0	0	0		1	0				soap	0	1	1		0	0
537	1	women_pediatrics	doctor	pediatrics	yes	2021-07-09	1	2	105	1												invasive	none	0	0	0	0	0		1	0				soap	0	1	1		0	0
538	1	women_pediatrics	doctor	pediatrics	yes	2021-07-07	1	2	106	1												invasive	none	0	0	0	0	0		1	0				soap	0	1	1		0	0
539	1	women_pediatrics	doctor	pediatrics	yes	2021-07-07	1	2	106	1												invasive	none	0	0	0	0	0		1	0				none	0	0	0		1	0
540	1	women_pediatrics	doctor	pediatrics	yes	2021-07-07	1	2	106	1												non_invasive	none	0	0	0	0	0		1	0				soap	0	1	1		0	0
541	1	women_pediatrics	doctor	pediatrics	yes	2021-07-07	1	2	106	1												non_invasive	abhs	1	1	1	0	0		0	1				abhs	1	1	0		0	1
542	1	women_pediatrics	doctor	pediatrics	yes	2021-07-07	1	2	106	1												non_invasive	none	0	0	0	0	0		1	0				abhs	1	1	0		0	1
543	1	women_pediatrics	doctor	pediatrics	yes	2021-07-07	1	2	107	1												non_invasive	none	0	0	0	0	0		1	0				soap	0	1	1		0	0
544	1	women_pediatrics	doctor	pediatrics	yes	2021-07-07	1	2	107	1												non_invasive	none	0	0	0	0	0		1	0				soap	0	1	1		0	0
545	1	women_pediatrics	doctor	pediatrics	yes	2021-07-07	1	2	107	1												invasive	gloves	0	1	0	1	0		0	0				soap	0	1	1		0	0
546	1	women_pediatrics	doctor	pediatrics	yes	2021-07-07	1	2	107	1												non_invasive	none	0	0	0	0	0		1	0				abhs	1	1	0		0	1
547	1	women_pediatrics	doctor	pediatrics	yes	2021-07-07	1	2	107	1												invasive	none	0	0	0	0	0		1	0				soap	0	1	1		0	0
548	1	inpatient_covid	nurse	medicine	yes	2021-07-01	1	2	108	1												non_invasive	gloves	0	1	0	1	0		0	0				none	0	0	0		1	0
549	1	inpatient_covid	nurse	medicine	yes	2021-07-01	1	2	108	0												invasive	none	0	0	0	0	0		1	0				none	0	0	0		1	0
550	1	inpatient_covid	nurse	medicine	yes	2021-07-01	1	2	108	1												invasive	gloves	0	1	0	1	0		0	0				none	0	0	0		1	0
551	1	inpatient_covid	nurse	medicine	yes	2021-07-01	1	2	108	1												non_invasive	gloves	0	1	0	1	0		0	0				none	0	0	0		1	0
552	1	inpatient_covid	nurse	medicine	yes	2021-07-01	1	2	108	0												invasive	none	0	0	0	0	0		1	0				soap	0	1	1		0	0
553	1	inpatient_covid	nurse	medicine	yes	2021-06-29	1	2	109	1												invasive	none	0	0	0	0	0		1	0				none	0	0	0		1	0
554	1	inpatient_covid	nurse	medicine	yes	2021-06-29	1	2	109	1												non_invasive	none	0	0	0	0	0		1	0				none	0	0	0		1	0
555	1	inpatient_covid	nurse	medicine	yes	2021-06-29	1	2	109	0												non_invasive	none	0	0	0	0	0		1	0				none	0	0	0		1	0
556	1	inpatient_covid	nurse	medicine	yes	2021-06-29	1	2	109	1												non_invasive	none	0	0	0	0	0		1	0				none	0	0	0		1	0
557	1	inpatient_covid	nurse	medicine	yes	2021-06-29	1	2	109	0												invasive	none	0	0	0	0	0		1	0				soap	0	1	1		0	0
558	1	inpatient_covid	nurse	medicine	yes	2021-07-01	1	2	110	1												non_invasive	gloves	0	1	0	1	0		0	0				none	0	0	0		1	0
559	1	inpatient_covid	nurse	medicine	yes	2021-07-01	1	2	110	0												invasive	none	0	0	0	0	0		1	0				none	0	0	0		1	0
560	1	inpatient_covid	nurse	medicine	yes	2021-07-01	1	2	110	1												invasive	none	0	0	0	0	0		1	0				none	0	0	0		1	0
561	1	inpatient_covid	nurse	medicine	yes	2021-07-01	1	2	110	1												non_invasive	none	0	0	0	0	0		1	0				none	0	0	0		1	0
562	1	inpatient_covid	nurse	medicine	yes	2021-07-01	1	2	110	0												invasive	none	0	0	0	0	0		1	0				none	0	0	0		1	0
563	1	inpatient_covid	nurse	medicine	yes	2021-06-29	1	2	111	1												non_invasive	gloves	0	1	0	1	0		0	0				none	0	0	0		1	0
564	1	inpatient_covid	nurse	medicine	yes	2021-06-29	1	2	111	1												non_invasive	none	0	0	0	0	0		1	0				none	0	0	0		1	0
565	1	inpatient_covid	nurse	medicine	yes	2021-06-29	1	2	111	0												invasive	none	0	0	0	0	0		1	0				none	0	0	0		1	0
566	1	inpatient_covid	nurse	medicine	yes	2021-06-29	1	2	111	1												non_invasive	none	0	0	0	0	0		1	0				none	0	0	0		1	0
567	1	inpatient_covid	nurse	medicine	yes	2021-06-29	1	2	111	0												non_invasive	none	0	0	0	0	0		1	0				none	0	0	0		1	0
568	1	inpatient_covid	nurse	medicine	yes	2021-06-29	1	2	112	1												invasive	gloves	0	1	0	1	0		0	0				none	0	0	0		1	0
569	1	inpatient_covid	nurse	medicine	yes	2021-06-29	1	2	112	0												non_invasive	none	0	0	0	0	0		1	0				none	0	0	0		1	0
570	1	inpatient_covid	nurse	medicine	yes	2021-06-29	1	2	112	0												non_invasive	none	0	0	0	0	0		1	0				none	0	0	0		1	0
571	1	inpatient_covid	nurse	medicine	yes	2021-06-29	1	2	112	0												non_invasive	none	0	0	0	0	0		1	0				none	0	0	0		1	0
572	1	inpatient_covid	nurse	medicine	yes	2021-06-29	1	2	112	1												invasive	gloves	0	1	0	1	0		0	0				none	0	0	0		1	0
573	1	women_pediatrics	nurse	medicine	yes	2021-06-24	1	2	113	1												non_invasive	gloves	0	1	0	1	0		0	0				none	0	0	0		1	0
574	1	women_pediatrics	nurse	medicine	yes	2021-06-24	1	2	113	0												non_invasive	none	0	0	0	0	0		1	0				none	0	0	0		1	0
575	1	women_pediatrics	nurse	medicine	yes	2021-06-24	1	2	113	1												non_invasive	gloves	0	1	0	1	0		0	0				none	0	0	0		1	0
576	1	women_pediatrics	nurse	medicine	yes	2021-06-24	1	2	113	0												non_invasive	none	0	0	0	0	0		1	0				none	0	0	0		1	0
577	1	women_pediatrics	nurse	medicine	yes	2021-06-24	1	2	113	0												invasive	none	0	0	0	0	0		1	0				soap	0	1	1		0	0
578	1	women_pediatrics	nurse	medicine	yes	2021-06-23	1	2	114	1												non_invasive	gloves	0	1	0	1	0		0	0				none	0	0	0		1	0
579	1	women_pediatrics	nurse	medicine	yes	2021-06-23	1	2	114	0												non_invasive	none	0	0	0	0	0		1	0				none	0	0	0		1	0
580	1	women_pediatrics	nurse	medicine	yes	2021-06-23	1	2	114	1												invasive	none	0	0	0	0	0		1	0				none	0	0	0		1	0
581	1	women_pediatrics	nurse	medicine	yes	2021-06-23	1	2	114	0												non_invasive	none	0	0	0	0	0		1	0				soap	0	1	1		0	0
582	1	women_pediatrics	nurse	medicine	yes	2021-06-23	1	2	114	1												invasive	none	0	0	0	0	0		1	0				soap	0	1	1		0	0
583	1	women_pediatrics	nurse	medicine	yes	2021-06-23	1	2	115	1												non_invasive	gloves	0	1	0	1	0		0	0				none	0	0	0		1	0
584	1	women_pediatrics	nurse	medicine	yes	2021-06-23	1	2	115	0												invasive	none	0	0	0	0	0		1	0				none	0	0	0		1	0
585	1	women_pediatrics	nurse	medicine	yes	2021-06-23	1	2	115	0												invasive	none	0	0	0	0	0		1	0				soap	0	1	1		0	0
586	1	women_pediatrics	nurse	medicine	yes	2021-06-23	1	2	115	1												invasive	gloves	0	1	0	1	0		0	0				none	0	0	0		1	0
587	1	women_pediatrics	nurse	medicine	yes	2021-06-23	1	2	115	0												non_invasive	none	0	0	0	0	0		1	0				none	0	0	0		1	0
588	1	women_pediatrics	nurse	medicine	yes	2021-06-23	1	2	116	1												non_invasive	gloves	0	1	0	1	0		0	0				none	0	0	0		1	0
589	1	women_pediatrics	nurse	medicine	yes	2021-06-23	1	2	116	0												non_invasive	none	0	0	0	0	0		1	0				soap	0	1	1		0	0
590	1	women_pediatrics	nurse	medicine	yes	2021-06-23	1	2	116	1												non_invasive	none	0	0	0	0	0		1	0				soap	0	1	1		0	0
591	1	women_pediatrics	nurse	medicine	yes	2021-06-23	1	2	116	1												non_invasive	none	0	0	0	0	0		1	0				none	0	0	0		1	0
592	1	women_pediatrics	nurse	medicine	yes	2021-06-23	1	2	116	0												invasive	none	0	0	0	0	0		1	0				none	0	0	0		1	0
593	1	women_pediatrics	nurse	medicine	yes	2021-06-22	1	2	117	1												invasive	gloves	0	1	0	1	0		0	0				none	0	0	0		1	0
594	1	women_pediatrics	nurse	medicine	yes	2021-06-22	1	2	117	1												non_invasive	gloves	0	1	0	1	0		0	0				none	0	0	0		1	0
595	1	women_pediatrics	nurse	medicine	yes	2021-06-22	1	2	117	1												non_invasive	none	0	0	0	0	0		1	0				none	0	0	0		1	0
596	1	women_pediatrics	nurse	medicine	yes	2021-06-22	1	2	117	1												invasive	none	0	0	0	0	0		1	0				none	0	0	0		1	0
597	1	women_pediatrics	nurse	medicine	yes	2021-06-22	1	2	117	1												non_invasive	none	0	0	0	0	0		1	0				soap	0	1	1		0	0
598	1	women_pediatrics	doctor	medicine	yes	2021-06-22	1	2	118	1												invasive	gloves	0	1	0	1	0		0	0				soap	0	1	1		0	0
599	1	women_pediatrics	doctor	medicine	yes	2021-06-22	1	2	118	1												non_invasive	none	0	0	0	0	0		1	0				none	0	0	0		1	0
600	1	women_pediatrics	doctor	medicine	yes	2021-06-22	1	2	118	1												invasive	gloves	0	1	0	1	0		0	0				soap	0	1	1		0	0
601	1	women_pediatrics	doctor	medicine	yes	2021-06-22	1	2	118	1												invasive	gloves	0	1	0	1	0		0	0				soap	0	1	1		0	0
602	1	women_pediatrics	doctor	medicine	yes	2021-06-22	1	2	118	1												non_invasive	none	0	0	0	0	0		1	0				none	0	0	0		1	0
603	1	maternity	nurse	ob_gyn	yes	2021-06-21	1	2	119	1												non_invasive	none	0	0	0	0	0		1	0				none	0	0	0		1	0
604	1	maternity	nurse	ob_gyn	yes	2021-06-21	1	2	119	1												non_invasive	none	0	0	0	0	0		1	0				none	0	0	0		1	0
605	1	maternity	nurse	ob_gyn	yes	2021-06-21	1	2	119	1												non_invasive	none	0	0	0	0	0		1	0				none	0	0	0		1	0
606	1	maternity	nurse	ob_gyn	yes	2021-06-21	1	2	119	1												non_invasive	none	0	0	0	0	0		1	0				none	0	0	0		1	0
607	1	maternity	nurse	ob_gyn	yes	2021-06-21	1	2	119	0												non_invasive	none	0	0	0	0	0		1	0				none	0	0	0		1	0
608	1	maternity	nurse	ob_gyn	yes	2021-06-21	1	2	120	1												invasive	none	0	0	0	0	0		1	0				none	0	0	0		1	0
609	1	maternity	nurse	ob_gyn	yes	2021-06-21	1	2	120	1												non_invasive	none	0	0	0	0	0		1	0				none	0	0	0		1	0
610	1	maternity	nurse	ob_gyn	yes	2021-06-21	1	2	120	1												invasive	none	0	0	0	0	0		1	0				none	0	0	0		1	0
611	1	maternity	nurse	ob_gyn	yes	2021-06-21	1	2	120	1												non_invasive	none	0	0	0	0	0		1	0				none	0	0	0		1	0
612	1	maternity	nurse	ob_gyn	yes	2021-06-21	1	2	120	1												non_invasive	none	0	0	0	0	0		1	0				soap	0	1	1		0	0
613	1	maternity	nurse	ob_gyn	yes	2021-06-21	1	2	121	1												non_invasive	gloves	0	1	0	1	0		0	0				none	0	0	0		1	0
614	1	maternity	nurse	ob_gyn	yes	2021-06-21	1	2	121	0												non_invasive	none	0	0	0	0	0		1	0				none	0	0	0		1	0
615	1	maternity	nurse	ob_gyn	yes	2021-06-21	1	2	121	0												invasive	none	0	0	0	0	0		1	0				none	0	0	0		1	0
616	1	maternity	nurse	ob_gyn	yes	2021-06-21	1	2	121	1												non_invasive	none	0	0	0	0	0		1	0				none	0	0	0		1	0
617	1	maternity	nurse	ob_gyn	yes	2021-06-21	1	2	121	1												non_invasive	none	0	0	0	0	0		1	0				none	0	0	0		1	0
618	1	maternity	doctor	ob_gyn	yes	2021-06-21	1	2	122	1												non_invasive	gloves	0	1	0	1	0		0	0				none	0	0	0		1	0
619	1	maternity	doctor	ob_gyn	yes	2021-06-21	1	2	122	1												invasive	gloves	0	1	0	1	0		0	0				none	0	0	0		1	0
620	1	maternity	doctor	ob_gyn	yes	2021-06-21	1	2	122	1												invasive	none	0	0	0	0	0		1	0				none	0	0	0		1	0
621	1	maternity	doctor	ob_gyn	yes	2021-06-21	1	2	122	1												invasive	none	0	0	0	0	0		1	0				none	0	0	0		1	0
622	1	maternity	doctor	ob_gyn	yes	2021-06-21	1	2	122	1												non_invasive	none	0	0	0	0	0		1	0				soap	0	1	1		0	0
623	1	maternity	nurse	ob_gyn	yes	2021-06-16	1	2	123	1												non_invasive	gloves	0	1	0	1	0		0	0				none	0	0	0		1	0
624	1	maternity	nurse	ob_gyn	yes	2021-06-16	1	2	123	1												non_invasive	none	0	0	0	0	0		1	0				none	0	0	0		1	0
625	1	maternity	nurse	ob_gyn	yes	2021-06-16	1	2	123	0												non_invasive	none	0	0	0	0	0		1	0				none	0	0	0		1	0
626	1	maternity	nurse	ob_gyn	yes	2021-06-16	1	2	123	1												invasive	gloves	0	1	0	1	0		0	0				none	0	0	0		1	0
627	1	maternity	nurse	ob_gyn	yes	2021-06-16	1	2	123	1												invasive	gloves	0	1	0	1	0		0	0				soap	0	1	1		0	0
628	1	maternity	nurse	ob_gyn	yes	2021-06-16	1	2	124	1												non_invasive	none	0	0	0	0	0		1	0				none	0	0	0		1	0
629	1	maternity	nurse	ob_gyn	yes	2021-06-16	1	2	124	1												invasive	none	0	0	0	0	0		1	0				none	0	0	0		1	0
630	1	maternity	nurse	ob_gyn	yes	2021-06-16	1	2	124	1												invasive	none	0	0	0	0	0		1	0				none	0	0	0		1	0
631	1	maternity	nurse	ob_gyn	yes	2021-06-16	1	2	124	0												non_invasive	none	0	0	0	0	0		1	0				none	0	0	0		1	0
632	1	maternity	nurse	ob_gyn	yes	2021-06-16	1	2	124	1												non_invasive	none	0	0	0	0	0		1	0				none	0	0	0		1	0
633	1	maternity	nurse	ob_gyn	yes	2021-06-16	1	2	125	1												invasive	gloves	0	1	0	1	0		0	0				none	0	0	0		1	0
634	1	maternity	nurse	ob_gyn	yes	2021-06-16	1	2	125	0												invasive	none	0	0	0	0	0		1	0				none	0	0	0		1	0
635	1	maternity	nurse	ob_gyn	yes	2021-06-16	1	2	125	1												non_invasive	none	0	0	0	0	0		1	0				none	0	0	0		1	0
636	1	maternity	nurse	ob_gyn	yes	2021-06-16	1	2	125	1												non_invasive	none	0	0	0	0	0		1	0				none	0	0	0		1	0
637	1	maternity	nurse	ob_gyn	yes	2021-06-16	1	2	125	0												non_invasive	none	0	0	0	0	0		1	0				none	0	0	0		1	0
638	1	maternity	nurse	ob_gyn	yes	2021-06-16	1	2	126	1												non_invasive	gloves	0	1	0	1	0		0	0				none	0	0	0		1	0
639	1	maternity	nurse	ob_gyn	yes	2021-06-16	1	2	126	1												non_invasive	none	0	0	0	0	0		1	0				none	0	0	0		1	0
640	1	maternity	nurse	ob_gyn	yes	2021-06-16	1	2	126	0												non_invasive	none	0	0	0	0	0		1	0				none	0	0	0		1	0
641	1	maternity	nurse	ob_gyn	yes	2021-06-16	1	2	126	1												invasive	none	0	0	0	0	0		1	0				none	0	0	0		1	0
642	1	maternity	nurse	ob_gyn	yes	2021-06-16	1	2	126	0												non_invasive	none	0	0	0	0	0		1	0				none	0	0	0		1	0
643	1	maternity	doctor	ob_gyn	yes	2021-06-16	1	2	127	1												non_invasive	none	0	0	0	0	0		1	0				none	0	0	0		1	0
644	1	maternity	doctor	ob_gyn	yes	2021-06-16	1	2	127	1												non_invasive	none	0	0	0	0	0		1	0				none	0	0	0		1	0
645	1	maternity	doctor	ob_gyn	yes	2021-06-16	1	2	127	1												non_invasive	none	0	0	0	0	0		1	0				none	0	0	0		1	0
646	1	maternity	doctor	ob_gyn	yes	2021-06-16	1	2	127	1												non_invasive	none	0	0	0	0	0		1	0				none	0	0	0		1	0
647	1	maternity	doctor	ob_gyn	yes	2021-06-16	1	2	127	1												invasive	gloves	0	1	0	1	0		0	0				soap	0	1	1		0	0
648	1	surgery_trauma	nurse	surgery	yes	2021-06-14	1	2	128	1												non_invasive	gloves	0	1	0	1	0		0	0				none	0	0	0		1	0
649	1	surgery_trauma	nurse	surgery	yes	2021-06-14	1	2	128	0												invasive	none	0	0	0	0	0		1	0				none	0	0	0		1	0
650	1	surgery_trauma	nurse	surgery	yes	2021-06-14	1	2	128	0												non_invasive	none	0	0	0	0	0		1	0				none	0	0	0		1	0
651	1	surgery_trauma	nurse	surgery	yes	2021-06-14	1	2	128	0												invasive	none	0	0	0	0	0		1	0				none	0	0	0		1	0
652	1	surgery_trauma	nurse	surgery	yes	2021-06-14	1	2	128	0												non_invasive	none	0	0	0	0	0		1	0				soap	0	1	1		0	0
653	1	outpatient	doctor	medicine	yes	2021-06-14	1	2	129	1												invasive	none	0	0	0	0	0		1	0				none	0	0	0		1	0
654	1	outpatient	doctor	medicine	yes	2021-06-14	1	2	129	1												invasive	none	0	0	0	0	0		1	0				none	0	0	0		1	0
655	1	outpatient	doctor	medicine	yes	2021-06-14	1	2	129	1												non_invasive	none	0	0	0	0	0		1	0				none	0	0	0		1	0
656	1	outpatient	doctor	medicine	yes	2021-06-14	1	2	129	1												non_invasive	none	0	0	0	0	0		1	0				none	0	0	0		1	0
657	1	outpatient	doctor	medicine	yes	2021-06-14	1	2	129	1												non_invasive	none	0	0	0	0	0		1	0				soap	0	1	1		0	0
658	1	surgery_trauma	nurse	surgery	yes	2021-06-11	1	2	130	1												invasive	gloves	0	1	0	1	0		0	0				none	0	0	0		1	0
659	1	surgery_trauma	nurse	surgery	yes	2021-06-11	1	2	130	0												invasive	none	0	0	0	0	0		1	0				none	0	0	0		1	0
660	1	surgery_trauma	nurse	surgery	yes	2021-06-11	1	2	130	0												invasive	none	0	0	0	0	0		1	0				none	0	0	0		1	0
661	1	surgery_trauma	nurse	surgery	yes	2021-06-11	1	2	130	1												invasive	gloves	0	1	0	1	0		0	0				soap	0	1	1		0	0
662	1	surgery_trauma	nurse	surgery	yes	2021-06-11	1	2	130	1												non_invasive	none	0	0	0	0	0		1	0				soap	0	1	1		0	0
663	1	surgery_trauma	nurse	surgery	yes	2021-06-11	1	2	131	1												invasive	gloves	0	1	0	1	0		0	0				none	0	0	0		1	0
664	1	surgery_trauma	nurse	surgery	yes	2021-06-11	1	2	131	0												non_invasive	none	0	0	0	0	0		1	0				none	0	0	0		1	0
665	1	surgery_trauma	nurse	surgery	yes	2021-06-11	1	2	131	1												invasive	gloves	0	1	0	1	0		0	0				none	0	0	0		1	0
666	1	surgery_trauma	nurse	surgery	yes	2021-06-11	1	2	131	0												non_invasive	none	0	0	0	0	0		1	0				none	0	0	0		1	0
667	1	surgery_trauma	nurse	surgery	yes	2021-06-11	1	2	131	0												invasive	none	0	0	0	0	0		1	0				soap	0	1	1		0	0
668	1	non_covid_icu	nurse	medicine	yes	2021-06-10	1	2	132	1												invasive	gloves	0	1	0	1	0		0	0				soap	0	1	1		0	0
669	1	non_covid_icu	nurse	medicine	yes	2021-06-10	1	2	132	0												non_invasive	none	0	0	0	0	0		1	0				none	0	0	0		1	0
670	1	non_covid_icu	nurse	medicine	yes	2021-06-10	1	2	132	0												non_invasive	none	0	0	0	0	0		1	0				soap	0	1	1		0	0
671	1	non_covid_icu	nurse	medicine	yes	2021-06-10	1	2	132	0												invasive	gloves	0	1	0	1	0		0	0				none	0	0	0		1	0
672	1	non_covid_icu	nurse	medicine	yes	2021-06-10	1	2	132	0												non_invasive	none	0	0	0	0	0		1	0				soap	0	1	1		0	0
673	1	maternity	doctor	pediatrics	yes	2021-05-26	1	2	133	1												invasive	none	0	0	0	0	0		1	0				none	0	0	0		1	0
674	1	maternity	doctor	pediatrics	yes	2021-05-26	1	2	133	1												invasive	gloves	0	1	0	1	0		0	0				none	0	0	0		1	0
675	1	maternity	doctor	pediatrics	yes	2021-05-26	1	2	133	1												invasive	gloves	0	1	0	1	0		0	0				none	0	0	0		1	0
676	1	maternity	doctor	pediatrics	yes	2021-05-26	1	2	133	1												invasive	gloves	0	1	0	1	0		0	0				none	0	0	0		1	0
677	1	maternity	doctor	pediatrics	yes	2021-05-26	1	2	133	1												invasive	gloves	0	1	0	1	0		0	0				none	0	0	0		1	0
678	1	emergency	nurse	emergencia	yes	2021-05-26	1	2	134	1												invasive	none	0	0	0	0	0		1	0				abhs	1	1	0		0	1
679	1	emergency	nurse	emergencia	yes	2021-05-26	1	2	134	1												invasive	none	0	0	0	0	0		1	0				none	0	0	0		1	0
680	1	emergency	nurse	emergencia	yes	2021-05-26	1	2	134	1												non_invasive	none	0	0	0	0	0		1	0				none	0	0	0		1	0
681	1	emergency	nurse	emergencia	yes	2021-05-26	1	2	134	1												non_invasive	none	0	0	0	0	0		1	0				none	0	0	0		1	0
682	1	emergency	nurse	emergencia	yes	2021-05-26	1	2	134	1												non_invasive	none	0	0	0	0	0		1	0				none	0	0	0		1	0
683	1	emergency	nurse	emergencia	yes	2021-05-26	1	2	135	1												invasive	none	0	0	0	0	0		1	0				none	0	0	0		1	0
684	1	emergency	nurse	emergencia	yes	2021-05-26	1	2	135	1												invasive	none	0	0	0	0	0		1	0				abhs	1	1	0		0	1
685	1	emergency	nurse	emergencia	yes	2021-05-26	1	2	135	1												invasive	none	0	0	0	0	0		1	0				none	0	0	0		1	0
686	1	emergency	nurse	emergencia	yes	2021-05-26	1	2	135	1												invasive	none	0	0	0	0	0		1	0				none	0	0	0		1	0
687	1	emergency	nurse	emergencia	yes	2021-05-26	1	2	135	1												non_invasive	none	0	0	0	0	0		1	0				none	0	0	0		1	0
688	1	emergency	nurse	emergencia	yes	2021-05-26	1	2	136	1												non_invasive	none	0	0	0	0	0		1	0				none	0	0	0		1	0
689	1	emergency	nurse	emergencia	yes	2021-05-26	1	2	136	1												invasive	none	0	0	0	0	0		1	0				abhs	1	1	0		0	1
690	1	emergency	nurse	emergencia	yes	2021-05-26	1	2	136	1												invasive	none	0	0	0	0	0		1	0				none	0	0	0		1	0
691	1	emergency	nurse	emergencia	yes	2021-05-26	1	2	136	1												invasive	gloves	0	1	0	1	0		0	0				soap	0	1	1		0	0
692	1	emergency	nurse	emergencia	yes	2021-05-26	1	2	136	1												non_invasive	none	0	0	0	0	0		1	0				none	0	0	0		1	0
693	1		doctor	pediatrics		2021-05-17	1	2	137	1												invasive	none	0	0	0	0	0	0	1					abhs_saraya	1	1	0	1	0
694	1		doctor	pediatrics		2021-05-17	1	2	137	1												invasive	gloves	0	1	0	1	0	0	0					abhs_saraya	1	1	0	1	0
695	1		doctor	pediatrics		2021-05-17	1	2	137	1												invasive	none	0	0	0	0	0	0	1					none	0	0	0	0	1
696	1		doctor	pediatrics		2021-05-17	1	2	137	1												invasive	none	0	0	0	0	0	0	1					abhs_saraya	1	1	0	1	0
697	1		doctor	pediatrics		2021-05-17	1	2	137	1												invasive	abhs_saraya	1	1	1	0	0	1	0					soap	0	1	1	0	0					The area is UCI NEONATAL. The first evaluation was of a doctor and the other 4 for the nurses. They were only 2 new born in the area.
698	1	emergency	nurse	emergencia	yes	2022-03-03	2	2	138	1			66	abhr water paper gloves	1	1	0	1	1			invasive	none	0	0	0	0	0		1	0	0	0		none	0	0	0		1	0	0	0
699	1	emergency	nurse	emergencia	yes	2022-03-03	2	2	138	1			66	abhr water paper gloves	1	1	0	1	1			non_invasive	none	0	0	0	0	0		1	0	0	0		none	0	0	0		1	0	0	0
700	1	emergency	nurse	emergencia	yes	2022-03-03	2	2	138	1			66	abhr water paper gloves	1	1	0	1	1			invasive	none	0	0	0	0	0		1	0	0	0		none	0	0	0		1	0	0	0
701	1	emergency	nurse	emergencia	yes	2022-03-03	2	2	138	1			66	abhr water paper gloves	1	1	0	1	1			non_invasive	none	0	0	0	0	0		1	0	0	0		none	0	0	0		1	0	0	0
702	1	emergency	nurse	emergencia	yes	2022-03-03	2	2	138	1			66	abhr water paper gloves	1	1	0	1	1			invasive	none	0	0	0	0	0		1	0	0	0		none	0	0	0		1	0	0	0
708	1	emergency	nurse	emergencia	yes	2022-03-04	2	2	139	1			66	abhr water paper gloves	1	1	0	1	1			invasive	none	0	0	0	0	0		1	0	0	0		none	0	0	0		1	0	0	0
709	1	emergency	nurse	emergencia	yes	2022-03-04	2	2	139	1			66	abhr water paper gloves	1	1	0	1	1			invasive	none	0	0	0	0	0		1	0	0	0		none	0	0	0		1	0	0	0
710	1	emergency	nurse	emergencia	yes	2022-03-04	2	2	139	1			72	abhr water paper gloves	1	1	0	1	1			non_invasive	none	0	0	0	0	0		1	0	0	0		none	0	0	0		1	0	0	0
711	1	emergency	nurse	emergencia	yes	2022-03-04	2	2	139	1			66	abhr water paper gloves	1	1	0	1	1			invasive	gloves	0	1	0	1	0		0	0	0	0		none	0	0	0		1	0	0	0
712	1	emergency	nurse	emergencia	yes	2022-03-04	2	2	139	1			66	abhr paper water gloves	1	1	0	1	1			invasive	none	0	0	0	0	0		1	0	0	0		none	0	0	0		1	0	0	0
743	1	emergency	nurse	emergencia	yes	2022-03-24	2	2	148	1			66	abhr water gloves	1	1	0	0	1			invasive	none	0	0	0	0	0		1	0	0	0		none	0	0	0		1	0	0	0
744	1	emergency	nurse	emergencia	yes	2022-03-24	2	2	148	0			66	abhr water gloves	1	1	0	0	1			non_invasive	none	0	0	0	0	0		1	0	0	0		none	0	0	0		1	0	0	0
745	1	emergency	nurse	emergencia	yes	2022-03-24	2	2	148	1			66	abhr water gloves soap	1	1	1	0	1			non_invasive	none	0	0	0	0	0		1	0	0	0		none	0	0	0		1	0	0	0
746	1	emergency	nurse	emergencia	yes	2022-03-24	2	2	148	1			65	abhr water soap gloves	1	1	1	0	1			invasive	none	0	0	0	0	0		1	0	0	0		soap	0	1	1		0	0	0	0
747	1	emergency	nurse	emergencia	yes	2022-03-24	2	2	148	1			65	abhr water soap gloves	1	1	1	0	1			invasive	none	0	0	0	0	0		1	0	0	0		abhs	1	1	0		0	1	0	0
773	1	emergency	doctor	medicine	yes	2022-03-29	2	2	168	1			69	abhr	1	0	0	0	0			non_invasive	none	0	0	0	0	0		1	0	0	0		none	0	0	0		1	0	0	0
774	1	emergency	doctor	medicine	yes	2022-03-29	2	2	168	1			69	abhr	1	0	0	0	0			non_invasive	none	0	0	0	0	0		1	0	0	0		none	0	0	0		1	0	0	0
775	1	emergency	doctor	medicine	yes	2022-03-29	2	2	168	1			69	abhr	1	0	0	0	0			non_invasive	none	0	0	0	0	0		1	0	0	0		none	0	0	0		1	0	0	0
776	1	emergency	doctor	medicine	yes	2022-03-29	2	2	168	1			69	abhr	1	0	0	0	0			non_invasive	none	0	0	0	0	0		1	0	0	0		none	0	0	0		1	0	0	0
777	1	emergency	doctor	medicine	yes	2022-03-29	2	2	168	1			69	abhr	1	0	0	0	0			non_invasive	none	0	0	0	0	0		1	0	0	0		none	0	0	0		1	0	0	0
793	1	emergency	doctor	emergencia	yes	2022-03-31	2	2	174	1			69	abhr	1	0	0	0	0			non_invasive	none	0	0	0	0	0		1	0	0	0		none	0	0	0		1	0	0	0
794	1	emergency	doctor	emergencia	yes	2022-03-31	2	2	174	1			69	abhr	1	0	0	0	0			invasive	none	0	0	0	0	0		1	0	0	0		none	0	0	0		1	0	0	0
795	1	emergency	doctor	emergencia	yes	2022-03-31	2	2	174	1			69	abhr	1	0	0	0	0			invasive	none	0	0	0	0	0		1	0	0	0		none	0	0	0		1	0	0	0
796	1	emergency	doctor	emergencia	yes	2022-03-31	2	2	174	1			69	abhr	1	0	0	0	0			non_invasive	none	0	0	0	0	0		1	0	0	0		none	0	0	0		1	0	0	0
797	1	emergency	doctor	emergencia	yes	2022-03-31	2	2	174	1			69	abhr	1	0	0	0	0			invasive	none	0	0	0	0	0		1	0	0	0		none	0	0	0		1	0	0	0
803	1	emergency	nurse	emergencia	yes	2022-03-31	2	2	175	1			65	abhr water paper gloves	1	1	0	1	1			invasive	none	0	0	0	0	0		1	0	0	0		none	0	0	0		1	0	0	0
804	1	emergency	nurse	emergencia	yes	2022-03-31	2	2	175	1			65	abhr water paper gloves	1	1	0	1	1			invasive	none	0	0	0	0	0		1	0	0	0		none	0	0	0		1	0	0	0
805	1	emergency	nurse	emergencia	yes	2022-03-31	2	2	175	1			65	abhr water paper gloves	1	1	0	1	1			invasive	none	0	0	0	0	0		1	0	0	0		none	0	0	0		1	0	0	0
806	1	emergency	nurse	emergencia	yes	2022-03-31	2	2	175	1			65	abhr water paper gloves	1	1	0	1	1			invasive	none	0	0	0	0	0		1	0	0	0		none	0	0	0		1	0	0	0
807	1	emergency	nurse	emergencia	yes	2022-03-31	2	2	175	1			65	abhr water paper gloves	1	1	0	1	1			invasive	none	0	0	0	0	0		1	0	0	0		abhs	1	1	0		0	1	0	0
813	1	emergency	doctor	emergencia	yes	2022-03-31	2	2	176	1			66	abhr water paper gloves	1	1	0	1	1			invasive	none	0	0	0	0	0		1	0	0	0		none	0	0	0		1	0	0	0
814	1	emergency	doctor	emergencia	yes	2022-03-31	2	2	176	1			66	abhr water paper gloves	1	1	0	1	1			invasive	none	0	0	0	0	0		1	0	0	0		none	0	0	0		1	0	0	0
815	1	emergency	doctor	emergencia	yes	2022-03-31	2	2	176	1			65	abhr water paper gloves	1	1	0	1	1			non_invasive	none	0	0	0	0	0		1	0	0	0		none	0	0	0		1	0	0	0
816	1	emergency	doctor	emergencia	yes	2022-03-31	2	2	176	1			65	abhr water paper gloves	1	1	0	1	1			non_invasive	none	0	0	0	0	0		1	0	0	0		none	0	0	0		1	0	0	0
817	1	emergency	doctor	emergencia	yes	2022-03-31	2	2	176	1			65	abhr water paper gloves	1	1	0	1	1			non_invasive	none	0	0	0	0	0		1	0	0	0		none	0	0	0		1	0	0	0
826	1	maternity	doctor	ob_gyn	yes	2022-04-05	2	2	184	1			18	abhr water	1	1	0	0	0			non_invasive	none	0	0	0	0	0		1	0	0	0		none	0	0	0		1	0	0	0
827	1	maternity	doctor	ob_gyn	yes	2022-04-05	2	2	184	1			18	abhr water	1	1	0	0	0			non_invasive	none	0	0	0	0	0		1	0	0	0		none	0	0	0		1	0	0	0
828	1	maternity	doctor	ob_gyn	yes	2022-04-05	2	2	184	1			19	abhr water	1	1	0	0	0			invasive	none	0	0	0	0	0		1	0	0	0		none	0	0	0		1	0	0	0
829	1	maternity	doctor	ob_gyn	yes	2022-04-05	2	2	184	1			19	abhr water	1	1	0	0	0			invasive	none	0	0	0	0	0		1	0	0	0		abhs	1	1	0		0	1	0	0
830	1	maternity	doctor	ob_gyn	yes	2022-04-05	2	2	184	1			20	abhr water	1	1	0	0	0			non_invasive		0	0	0									none	0	0	0		1	0	0	0
831	1	women_pediatrics	nurse	medicine	yes	2022-04-05	2	2	185	1			13	abhr gloves	1	0	0	0	1			invasive	gloves	0	1	0	1	0		0	0	0	0		none	0	0	0		1	0	0	0
832	1	women_pediatrics	nurse	medicine	yes	2022-04-05	2	2	185	1			13	abhr	1	0	0	0	0			non_invasive	none	0	0	0	0	0		1	0	0	0		none	0	0	0		1	0	0	0
833	1	women_pediatrics	nurse	medicine	yes	2022-04-05	2	2	185	1			13	abhr	1	0	0	0	0			non_invasive	none	0	0	0	0	0		1	0	0	0		none	0	0	0		1	0	0	0
834	1	women_pediatrics	nurse	medicine	yes	2022-04-05	2	2	185	1			13	abhr	1	0	0	0	0			invasive	none	0	0	0	0	0		1	0	0	0		none	0	0	0		1	0	0	0
835	1	women_pediatrics	nurse	medicine	yes	2022-04-05	2	2	185	0			13	abhr	1	0	0	0	0			non_invasive	none	0	0	0	0	0		1	0	0	0		none	0	0	0		1	0	0	0
860	1	women_pediatrics	nurse	pediatrics	yes	2022-04-07	2	2	199	1			6	abhr	1	0	0	0	0			non_invasive	none	0	0	0	0	0		1	0	0	0		none	0	0	0		1	0	0	0
861	1	women_pediatrics	nurse	pediatrics	yes	2022-04-07	2	2	199	0			6	abhr gloves	1	0	0	0	1			non_invasive	gloves	0	1	0	1	0		0	0	0	0		none	0	0	0		1	0	0	0
862	1	women_pediatrics	nurse	pediatrics	yes	2022-04-07	2	2	199	1			6	abhr	1	0	0	0	0			non_invasive	none	0	0	0	0	0		1	0	0	0		none	0	0	0		1	0	0	0
863	1	women_pediatrics	nurse	pediatrics	yes	2022-04-07	2	2	199	0			6	abhr	1	0	0	0	0			non_invasive	none	0	0	0	0	0		1	0	0	0		none	0	0	0		1	0	0	0
864	1	women_pediatrics	nurse	pediatrics	yes	2022-04-07	2	2	199	0			6	abhr gloves	1	0	0	0	1			non_invasive	gloves	0	1	0	1	0		0	0	0	0		soap	0	1	1		0	0	0	0
865	1	outpatient	doctor	medicine	yes	2022-04-07	2	2	200	1			52	abhr paper soap gloves	1	0	1	1	1			non_invasive	none	0	0	0	0	0		1	0	0	0		none	0	0	0		1	0	0	0
866	1	outpatient	doctor	medicine	yes	2022-04-07	2	2	200	1			52	abhr gloves paper soap	1	0	1	1	1			invasive	gloves	0	1	0	1	0		0	0	0	0		abhs	1	1	0		0	1	0	0
867	1	outpatient	doctor	medicine	yes	2022-04-07	2	2	200	1			52	abhr paper soap gloves	1	0	1	1	1			non_invasive	none	0	0	0	0	0		1	0	0	0		none	0	0	0		1	0	0	0
868	1	outpatient	doctor	medicine	yes	2022-04-07	2	2	200	1			52	abhr soap gloves paper	1	0	1	1	1			invasive	gloves	0	1	0	1	0		0	0	0	0		abhs	1	1	0		0	1	0	0
869	1	outpatient	doctor	medicine	yes	2022-04-07	2	2	200	1			52	abhr soap paper gloves	1	0	1	1	1			invasive	gloves	0	1	0	1	0		0	0	0	0		abhs	1	1	0		0	1	0	0
870	1	outpatient	doctor	pediatrics	yes	2022-04-07	2	2	201	1			82	abhr water soap paper	1	1	1	1	0			invasive	none	0	0	0	0	0		1	0	0	0		none	0	0	0		1	0	0	0
871	1	outpatient	doctor	pediatrics	yes	2022-04-07	2	2	201	1			82	abhr water soap paper	1	1	1	1	0			non_invasive	none	0	0	0	0	0		1	0	0	0		none	0	0	0		1	0	0	0
872	1	outpatient	doctor	pediatrics	yes	2022-04-07	2	2	201	1			82	abhr water paper soap	1	1	1	1	0			invasive	soap	0	1	1	0	1		0	0	0	0		soap	0	1	1		0	0	0	0
873	1	outpatient	doctor	pediatrics	yes	2022-04-07	2	2	201	1			82	abhr water soap paper	1	1	1	1	0			invasive	none	0	0	0	0	0		1	0	0	0		none	0	0	0		1	0	0	0
874	1	outpatient	doctor	pediatrics	yes	2022-04-07	2	2	201	1			82	abhr water soap paper	1	1	1	1	0			non_invasive	none	0	0	0	0	0		1	0	0	0		none	0	0	0		1	0	0	0
877	1	outpatient	doctor	medicine	yes	2022-04-08	2	2	204	1			51	abhr water paper gloves soap	1	1	1	1	1			non_invasive	none	0	0	0	0	0		1	0	0	0		none	0	0	0		1	0	0	0
878	1	outpatient	doctor	medicine	yes	2022-04-08	2	2	204	1			51	abhr water soap paper gloves	1	1	1	1	1			invasive	gloves	0	1	0	1	0		0	0	0	0		soap	0	1	1		0	0	0	0
879	1	outpatient	doctor	medicine	yes	2022-04-08	2	2	204	1			51	abhr water soap paper gloves	1	1	1	1	1			non_invasive	none	0	0	0	0	0		1	0	0	0		none	0	0	0		1	0	0	0
880	1	outpatient	doctor	medicine	yes	2022-04-08	2	2	204	1			51	abhr water soap paper gloves	1	1	1	1	1			non_invasive	none	0	0	0	0	0		1	0	0	0		none	0	0	0		1	0	0	0
881	1	outpatient	doctor	medicine	yes	2022-04-08	2	2	204	1			51	abhr water soap paper gloves	1	1	1	1	1			non_invasive	none	0	0	0	0	0		1	0	0	0		none	0	0	0		1	0	0	0
890	1	maternity	nurse	ob_gyn	yes	2022-04-13	2	2	212	1			21	abhr gloves	1	0	0	0	1			non_invasive	gloves	0	1	0	1	0		0	0	0	0		none	0	0	0		1	0	0	0
891	1	maternity	nurse	ob_gyn	yes	2022-04-13	2	2	212	0			21	abhr	1	0	0	0	0			invasive	none	0	0	0	0	0		1	0	0	0		none	0	0	0		1	0	0	0
892	1	maternity	nurse	ob_gyn	yes	2022-04-13	2	2	212	0			21	abhr	1	0	0	0	0			non_invasive	none	0	0	0	0	0		1	0	0	0		none	0	0	0		1	0	0	0
893	1	maternity	nurse	ob_gyn	yes	2022-04-13	2	2	212	1			21	abhr	1	0	0	0	0			non_invasive	none	0	0	0	0	0		1	0	0	0		none	0	0	0		1	0	0	0
894	1	maternity	nurse	ob_gyn	yes	2022-04-13	2	2	212	1			21	abhr	1	0	0	0	0			invasive	none	0	0	0	0	0		1	0	0	0		none	0	0	0		1	0	0	0
895	1	maternity	doctor	ob_gyn	yes	2022-04-13	2	2	213	1			21	abhr gloves	1	0	0	0	1			invasive	none	0	0	0	0	0		1	0	0	0		none	0	0	0		1	0	0	0
896	1	maternity	doctor	ob_gyn	yes	2022-04-13	2	2	213	0			21	abhr	1	0	0	0	0			non_invasive	none	0	0	0	0	0		1	0	0	0		none	0	0	0		1	0	0	0
897	1	maternity	doctor	ob_gyn	yes	2022-04-13	2	2	213	1			21	abhr gloves	1	0	0	0	1			invasive	none	0	0	0	0	0		1	0	0	0		none	0	0	0		1	0	0	0
898	1	maternity	doctor	ob_gyn	yes	2022-04-13	2	2	213	1			21	abhr gloves	1	0	0	0	1			invasive	none	0	0	0	0	0		1	0	0	0		none	0	0	0		1	0	0	0
899	1	maternity	doctor	ob_gyn	yes	2022-04-13	2	2	213	1			21	abhr gloves	1	0	0	0	1			invasive	gloves	0	1	0	1	0		0	0	0	0		none	0	0	0		1	0	0	0
900	1	non_covid_icu	nurse	medicine	yes	2022-04-13	2	2	214	1			28	water abhr gloves soap paper	1	1	1	1	1			invasive	gloves	0	1	0	1	0		0	0	0	0		none	0	0	0		1	0	0	0
901	1	non_covid_icu	nurse	medicine	yes	2022-04-13	2	2	214	0			28	abhr water soap paper gloves	1	1	1	1	1			invasive	none	0	0	0	0	0		1	0	0	0		soap	0	1	1		0	0	0	0
902	1	non_covid_icu	nurse	medicine	yes	2022-04-13	2	2	214	0			28	abhr water soap paper gloves	1	1	1	1	1			invasive	gloves	0	1	0	1	0		0	0	0	0		none	0	0	0		1	0	0	0
903	1	non_covid_icu	nurse	medicine	yes	2022-04-13	2	2	214	0			28	abhr water soap paper gloves	1	1	1	1	1			non_invasive	gloves	0	1	0	1	0		0	0	0	0		none	0	0	0		1	0	0	0
904	1	non_covid_icu	nurse	medicine	yes	2022-04-13	2	2	214	0			28	abhr water soap paper gloves	1	1	1	1	1			non_invasive	none	0	0	0	0	0		1	0	0	0		soap	0	1	1		0	0	0	0
913	1	surgery_trauma	nurse	surgery	yes	2022-04-19	2	2	219	1			46	abhr gloves	1	0	0	0	1			non_invasive	gloves	0	1	0	1	0		0	0	0	0		none	0	0	0		1	0	0	0
914	1	surgery_trauma	nurse	surgery	yes	2022-04-19	2	2	219	0			46	abhr	1	0	0	0	0			invasive	none	0	0	0	0	0		1	0	0	0		none	0	0	0		1	0	0	0
915	1	surgery_trauma	nurse	surgery	yes	2022-04-19	2	2	219	1			46	gloves abhr	1	0	0	0	1			non_invasive	none	0	0	0	0	0		1	0	0	0		none	0	0	0		1	0	0	0
916	1	surgery_trauma	nurse	surgery	yes	2022-04-19	2	2	219	0			46	abhr	1	0	0	0	0			invasive	none	0	0	0	0	0		1	0	0	0		none	0	0	0		1	0	0	0
917	1	surgery_trauma	nurse	surgery	yes	2022-04-19	2	2	219	1			45	abhr gloves	1	0	0	0	1			non_invasive	gloves	0	1	0	1	0		0	0	0	0		none	0	0	0		1	0	0	0
918	1	surgery_trauma	nurse	surgery	yes	2022-04-19	2	2	220	1			45	abhr gloves	1	0	0	0	1			non_invasive	gloves	0	1	0	1	0		0	0	0	0		none	0	0	0		1	0	0	0
919	1	surgery_trauma	nurse	surgery	yes	2022-04-19	2	2	220	0			45	abhr gloves	1	0	0	0	1			invasive	none	0	0	0	0	0		1	0	0	0		soap	0	1	1		0	0	0	0
920	1	surgery_trauma	nurse	surgery	yes	2022-04-19	2	2	220	1			46	abhr gloves	1	0	0	0	1			non_invasive	gloves	0	1	0	1	0		0	0	0	0		none	0	0	0		1	0	0	0
921	1	surgery_trauma	nurse	surgery	yes	2022-04-19	2	2	220	0			46	abhr gloves	1	0	0	0	1			invasive	none	0	0	0	0	0		1	0	0	0		none	0	0	0		1	0	0	0
922	1	surgery_trauma	nurse	surgery	yes	2022-04-19	2	2	220	0			46	abhr gloves	1	0	0	0	1			non_invasive	none	0	0	0	0	0		1	0	0	0		soap	0	1	1		0	0	0	0
923	1	inpatient_covid	nurse	medicine	yes	2022-04-19	2	2	221	1			40	abhr gloves water	1	1	0	0	1			invasive	gloves	0	1	0	1	0		0	0	0	0		none	0	0	0		1	0	0	0
924	1	inpatient_covid	nurse	medicine	yes	2022-04-19	2	2	221	0			40	abhr gloves water	1	1	0	0	1			invasive	none	0	0	0	0	0		1	0	0	0		none	0	0	0		1	0	0	0
925	1	inpatient_covid	nurse	medicine	yes	2022-04-19	2	2	221	0			40	abhr water gloves	1	1	0	0	1			non_invasive	none	0	0	0	0	0		1	0	0	0		soap	0	1	1		0	0	0	0
926	1	inpatient_covid	nurse	medicine	yes	2022-04-19	2	2	221	1			39	abhr	1	0	0	0	0			non_invasive	gloves	0	1	0	1	0		0	0	0	0		none	0	0	0		1	0	0	0
927	1	inpatient_covid	nurse	medicine	yes	2022-04-19	2	2	221	1			39	abhr gloves	1	0	0	0	1			invasive	gloves	0	1	0	1	0		0	0	0	0		none	0	0	0		1	0	0	0
928	1	covid_icu	nurse	medicine	yes	2022-04-19	2	2	222	1			38	abhr water gloves soap	1	1	1	0	1			non_invasive	gloves	0	1	0	1	0		0	0	0	0		none	0	0	0		1	0	0	0
929	1	covid_icu	nurse	medicine	yes	2022-04-19	2	2	222	0			38	abhr water soap gloves	1	1	1	0	1			invasive	none	0	0	0	0	0		1	0	0	0		none	0	0	0		1	0	0	0
930	1	covid_icu	nurse	medicine	yes	2022-04-19	2	2	222	1			38	abhr water soap gloves	1	1	1	0	1			non_invasive	gloves	0	1	0	1	0		0	0	0	0		none	0	0	0		1	0	0	0
931	1	covid_icu	nurse	medicine	yes	2022-04-19	2	2	222	0			38	abhr water soap gloves	1	1	1	0	1			non_invasive	none	0	0	0	0	0		1	0	0	0		none	0	0	0		1	0	0	0
932	1	covid_icu	nurse	medicine	yes	2022-04-19	2	2	222	1			38	abhr water soap gloves	1	1	1	0	1			non_invasive	none	0	0	0	0	0		1	0	0	0		none	0	0	0		1	0	0	0
933	1	emergency	nurse	emergencia	yes	2022-04-19	2	2	223	1			66	abhr water gloves	1	1	0	0	1			non_invasive	none	0	0	0	0	0		1	0	0	0		none	0	0	0		1	0	0	0
934	1	emergency	nurse	emergencia	yes	2022-04-19	2	2	223	0			66	abhr water paper gloves	1	1	0	1	1			invasive	none	0	0	0	0	0		1	0	0	0		none	0	0	0		1	0	0	0
935	1	emergency	nurse	emergencia	yes	2022-04-19	2	2	223	1			65	abhr water paper gloves	1	1	0	1	1			invasive	none	0	0	0	0	0		1	0	0	0		none	0	0	0		1	0	0	0
936	1	emergency	nurse	emergencia	yes	2022-04-19	2	2	223	1			65	abhr water paper gloves	1	1	0	1	1			invasive	none	0	0	0	0	0		1	0	0	0		none	0	0	0		1	0	0	0
937	1	emergency	nurse	emergencia	yes	2022-04-19	2	2	223	0			65	abhr water paper gloves	1	1	0	1	1			invasive	none	0	0	0	0	0		1	0	0	0		none	0	0	0		1	0	0	0
938	1	emergency	nurse	emergencia	yes	2022-04-21	2	2	224	1			65	abhr water paper gloves soap	1	1	1	1	1			invasive	none	0	0	0	0	0		1	0	0	0		none	0	0	0		1	0	0	0
939	1	emergency	nurse	emergencia	yes	2022-04-21	2	2	224	1			65	abhr water soap paper gloves	1	1	1	1	1			invasive	none	0	0	0	0	0		1	0	0	0		none	0	0	0		1	0	0	0
940	1	emergency	nurse	emergencia	yes	2022-04-21	2	2	224	0			65	abhr water soap paper gloves	1	1	1	1	1			non_invasive	none	0	0	0	0	0		1	0	0	0		abhs	1	1	0		0	1	0	0
941	1	emergency	nurse	emergencia	yes	2022-04-21	2	2	224	1			65	abhr gloves	1	0	0	0	1			invasive	none	0	0	0	0	0		1	0	0	0		none	0	0	0		1	0	0	0
942	1	emergency	nurse	emergencia	yes	2022-04-21	2	2	224	1			67	abhr gloves	1	0	0	0	1			invasive	none	0	0	0	0	0		1	0	0	0		abhs	1	1	0		0	1	0	0
943	1	emergency	nurse	emergencia	yes	2022-04-21	2	2	225	1			67	abhr gloves	1	0	0	0	1			invasive	none	0	0	0	0	0		1	0	0	0		none	0	0	0		1	0	0	0
944	1	emergency	nurse	emergencia	yes	2022-04-21	2	2	225	1			67	abhr gloves	1	0	0	0	1			non_invasive	none	0	0	0	0	0		1	0	0	0		none	0	0	0		1	0	0	0
945	1	emergency	nurse	emergencia	yes	2022-04-21	2	2	225	1			65	abhr water soap paper gloves	1	1	1	1	1			invasive	none	0	0	0	0	0		1	0	0	0		none	0	0	0		1	0	0	0
946	1	emergency	nurse	emergencia	yes	2022-04-21	2	2	225	1			68	abhr gloves	1	0	0	0	1			invasive	none	0	0	0	0	0		1	0	0	0		none	0	0	0		1	0	0	0
947	1	emergency	nurse	emergencia	yes	2022-04-21	2	2	225	1			65	abhr water soap paper gloves	1	1	1	1	1			invasive	none	0	0	0	0	0		1	0	0	0		none	0	0	0		1	0	0	0
948	1	surgery_trauma	nurse	medicine	yes	2022-04-21	2	2	226	1			40	abhr gloves	1	0	0	0	1			non_invasive	none	0	0	0	0	0		1	0	0	0		none	0	0	0		1	0	0	0
949	1	surgery_trauma	nurse	medicine	yes	2022-04-21	2	2	226	1			39	abhr gloves	1	0	0	0	1			invasive	gloves	0	1	0	1	0		0	0	0	0		none	0	0	0		1	0	0	0
950	1	surgery_trauma	nurse	medicine	yes	2022-04-21	2	2	226	1			38	abhr water gloves	1	1	0	0	1			non_invasive	gloves	0	1	0	1	0		0	0	0	0		none	0	0	0		1	0	0	0
951	1	surgery_trauma	nurse	medicine	yes	2022-04-21	2	2	226	1			38	abhr water gloves	1	1	0	0	1			invasive	gloves	0	1	0	1	0		0	0	0	0		none	0	0	0		1	0	0	0
952	1	surgery_trauma	nurse	medicine	yes	2022-04-21	2	2	226	0			38	abhr gloves water	1	1	0	0	1			invasive	none	0	0	0	0	0		1	0	0	0		none	0	0	0		1	0	0	0
953	1	maternity	nurse	ob_gyn	yes	2022-04-26	2	2	227	1			19	abhr water gloves	1	1	0	0	1			invasive	gloves	0	1	0	1	0		0	0	0	0		none	0	0	0		1	0	0	0
954	1	maternity	nurse	ob_gyn	yes	2022-04-26	2	2	227	0			19	abhr water gloves	1	1	0	0	1			non_invasive	gloves	0	1	0	1	0		0	0	0	0		none	0	0	0		1	0	0	0
955	1	maternity	nurse	ob_gyn	yes	2022-04-26	2	2	227	1			20	abhr gloves	1	0	0	0	1			invasive	none	0	0	0	0	0		1	0	0	0		none	0	0	0		1	0	0	0
956	1	maternity	nurse	ob_gyn	yes	2022-04-26	2	2	227	1			20	abhr gloves	1	0	0	0	1			non_invasive	gloves	0	1	0	1	0		0	0	0	0		none	0	0	0		1	0	0	0
957	1	maternity	nurse	ob_gyn	yes	2022-04-26	2	2	227	1			20	abhr gloves	1	0	0	0	1			non_invasive	none	0	0	0	0	0		1	0	0	0		none	0	0	0		1	0	0	0
958	1	maternity	doctor	ob_gyn	yes	2022-04-26	2	2	228	1			19	abhr gloves water	1	1	0	0	1			invasive	gloves	0	1	0	1	0		0	0	0	0		none	0	0	0		1	0	0	0
959	1	maternity	doctor	ob_gyn	yes	2022-04-26	2	2	228	0			19	abhr gloves water	1	1	0	0	1			non_invasive	none	0	0	0	0	0		1	0	0	0		none	0	0	0		1	0	0	0
960	1	maternity	doctor	ob_gyn	yes	2022-04-26	2	2	228	1			20	abhr gloves	1	0	0	0	1			non_invasive	none	0	0	0	0	0		1	0	0	0		none	0	0	0		1	0	0	0
961	1	maternity	doctor	ob_gyn	yes	2022-04-26	2	2	228	1			20	abhr gloves	1	0	0	0	1				none	0	0	0	0	0		1	0	0	0		none	0	0	0		1	0	0	0
962	1	maternity	doctor	ob_gyn	yes	2022-04-26	2	2	228	1			20	abhr gloves	1	0	0	0	1			non_invasive	none	0	0	0	0	0		1	0	0	0		none	0	0	0		1	0	0	0
963	1	non_covid_icu	nurse	medicine	yes	2022-04-26	2	2	229	1			28	abhr water soap paper gloves	1	1	1	1	1			non_invasive	gloves	0	1	0	1	0		0	0	0	0		none	0	0	0		1	0	0	0
964	1	non_covid_icu	nurse	medicine	yes	2022-04-26	2	2	229	0			28	abhr water soap paper gloves	1	1	1	1	1			non_invasive	none	0	0	0	0	0		1	0	0	0		none	0	0	0		1	0	0	0
965	1	non_covid_icu	nurse	medicine	yes	2022-04-26	2	2	229	0			28	abhr water soap paper gloves	1	1	1	1	1			non_invasive	gloves	0	1	0	1	0		0	0	0	0		none	0	0	0		1	0	0	0
966	1	non_covid_icu	nurse	medicine	yes	2022-04-26	2	2	229	0			28	abhr water soap paper gloves	1	1	1	1	1			non_invasive	none	0	0	0	0	0		1	0	0	0		none	0	0	0		1	0	0	0
967	1	non_covid_icu	nurse	medicine	yes	2022-04-26	2	2	229	0			28	abhr water soap paper gloves	1	1	1	1	1			non_invasive	none	0	0	0	0	0		1	0	0	0		soap	0	1	1		0	0	0	0
968	1	maternity	nurse	ob_gyn	yes	2022-04-28	2	2	230	1			17	abhr gloves water	1	1	0	0	1			non_invasive	gloves	0	1	0	1	0		0	0	0	0		none	0	0	0		1	0	0	0
969	1	maternity	nurse	ob_gyn	yes	2022-04-28	2	2	230	1			18	abhr water gloves	1	1	0	0	1			non_invasive	none	0	0	0	0	0		1	0	0	0		none	0	0	0		1	0	0	0
970	1	maternity	nurse	ob_gyn	yes	2022-04-28	2	2	230	1			19	abhr water gloves	1	1	0	0	1			non_invasive	none	0	0	0	0	0		1	0	0	0		none	0	0	0		1	0	0	0
971	1	maternity	nurse	ob_gyn	yes	2022-04-28	2	2	230	0			19	abhr water gloves	1	1	0	0	1			non_invasive	none	0	0	0	0	0		1	0	0	0		none	0	0	0		1	0	0	0
972	1	maternity	nurse	ob_gyn	yes	2022-04-28	2	2	230	1			19	abhr water gloves	1	1	0	0	1			non_invasive	none	0	0	0	0	0		1	0	0	0		none	0	0	0		1	0	0	0
973	1	maternity	nurse	ob_gyn	yes	2022-04-28	2	2	231	1			19	abhr water gloves	1	1	0	0	1			invasive	gloves	0	1	0	1	0		0	0	0	0		none	0	0	0		1	0	0	0
974	1	maternity	nurse	ob_gyn	yes	2022-04-28	2	2	231	1			20	abhr water gloves	1	1	0	0	1			non_invasive	none	0	0	0	0	0		1	0	0	0		none	0	0	0		1	0	0	0
975	1	maternity	nurse	ob_gyn	yes	2022-04-28	2	2	231	0			20	abhr water gloves	1	1	0	0	1			non_invasive	none	0	0	0	0	0		1	0	0	0		none	0	0	0		1	0	0	0
976	1	maternity	nurse	ob_gyn	yes	2022-04-28	2	2	231	1			20	abhr water gloves	1	1	0	0	1			invasive	none	0	0	0	0	0		1	0	0	0		none	0	0	0		1	0	0	0
977	1	maternity	nurse	ob_gyn	yes	2022-04-28	2	2	231	0			20	abhr water gloves	1	1	0	0	1			non_invasive	none	0	0	0	0	0		1	0	0	0		abhs	1	1	0		0	1	0	0
978	1	maternity	doctor	ob_gyn	yes	2022-04-28	2	2	232	1			21	abhr water gloves	1	1	0	0	1			invasive	none	0	0	0	0	0		1	0	0	0		none	0	0	0		1	0	0	0
979	1	maternity	doctor	ob_gyn	yes	2022-04-28	2	2	232	0			20	abhr water gloves	1	1	0	0	1			non_invasive	none	0	0	0	0	0		1	0	0	0		none	0	0	0		1	0	0	0
980	1	maternity	doctor	ob_gyn	yes	2022-04-28	2	2	232	1			20	abhr water gloves	1	1	0	0	1			non_invasive	none	0	0	0	0	0		1	0	0	0		none	0	0	0		1	0	0	0
981	1	maternity	doctor	ob_gyn	yes	2022-04-28	2	2	232	1			20	abhr water gloves	1	1	0	0	1			invasive	none	0	0	0	0	0		1	0	0	0		none	0	0	0		1	0	0	0
982	1	maternity	doctor	ob_gyn	yes	2022-04-28	2	2	232	1			20	abhr water gloves	1	1	0	0	1			non_invasive	none	0	0	0	0	0		1	0	0	0		soap	0	1	1		0	0	0	0
983	1	surgery_trauma	nurse	medicine	yes	2022-04-28	2	2	233	1			45	abhr gloves	1	0	0	0	1			invasive	none	0	0	0	0	0		1	0	0	0		none	0	0	0		1	0	0	0
984	1	surgery_trauma	nurse	medicine	yes	2022-04-28	2	2	233	1			45	abhr gloves	1	0	0	0	1			invasive	none	0	0	0	0	0		1	0	0	0		none	0	0	0		1	0	0	0
985	1	surgery_trauma	nurse	medicine	yes	2022-04-28	2	2	233	1			44	abhr gloves	1	0	0	0	1			non_invasive	none	0	0	0	0	0		1	0	0	0		none	0	0	0		1	0	0	0
986	1	surgery_trauma	nurse	medicine	yes	2022-04-28	2	2	233	1			44	abhr gloves	1	0	0	0	1			non_invasive	none	0	0	0	0	0		1	0	0	0		none	0	0	0		1	0	0	0
987	1	surgery_trauma	nurse	medicine	yes	2022-04-28	2	2	233	0			44	abhr gloves	1	0	0	0	1			invasive	none	0	0	0	0	0		1	0	0	0		soap	0	1	1		0	0	0	0
988	1	emergency	nurse	emergencia	yes	2022-04-28	2	2	234	1			65	abhr water gloves	1	1	0	0	1			invasive	none	0	0	0	0	0		1	0	0	0		nosoap	0	0	0		0	0	1	0
989	1	emergency	nurse	emergencia	yes	2022-04-28	2	2	234	1			65	abhr water gloves	1	1	0	0	1			invasive	none	0	0	0	0	0		1	0	0	0		abhs	1	1	0		0	1	0	0
990	1	emergency	nurse	emergencia	yes	2022-04-28	2	2	234	1			67	abhr gloves	1	0	0	0	1			invasive	gloves	0	1	0	1	0		0	0	0	0		abhs	1	1	0		0	1	0	0
991	1	emergency	nurse	emergencia	yes	2022-04-28	2	2	234	1			67	abhr gloves	1	0	0	0	1			invasive	gloves	0	1	0	1	0		0	0	0	0		abhs	1	1	0		0	1	0	0
992	1	emergency	nurse	emergencia	yes	2022-04-28	2	2	234	1			67	abhr gloves	1	0	0	0	1			invasive	none	0	0	0	0	0		1	0	0	0		none	0	0	0		1	0	0	0
993	1	emergency	nurse	emergencia	yes	2022-04-28	2	2	235	1			67	abhr gloves	1	0	0	0	1			invasive	none	0	0	0	0	0		1	0	0	0		none	0	0	0		1	0	0	0
994	1	emergency	nurse	emergencia	yes	2022-04-28	2	2	235	1			68	abhr gloves	1	0	0	0	1			invasive	none	0	0	0	0	0		1	0	0	0		none	0	0	0		1	0	0	0
995	1	emergency	nurse	emergencia	yes	2022-04-28	2	2	235	1			67	abhr gloves	1	0	0	0	1			invasive	gloves	0	1	0	1	0		0	0	0	0		abhs	1	1	0		0	1	0	0
996	1	emergency	nurse	emergencia	yes	2022-04-28	2	2	235	1			67	abhr gloves	1	0	0	0	1			invasive	gloves	0	1	0	1	0		0	0	0	0		abhs	1	1	0		0	1	0	0
997	1	emergency	nurse	emergencia	yes	2022-04-28	2	2	235	0			67	abhr gloves	1	0	0	0	1			non_invasive	none	0	0	0	0	0		1	0	0	0		none	0	0	0		1	0	0	0
998	1	surgery_trauma	nurse	surgery	yes	2022-05-03	2	2	236	1			45	abhr gloves	1	0	0	0	1			non_invasive	none	0	0	0	0	0		1	0	0	0		none	0	0	0		1	0	0	0
999	1	surgery_trauma	nurse	surgery	yes	2022-05-03	2	2	236	0			45	abhr gloves	1	0	0	0	1			invasive	none	0	0	0	0	0		1	0	0	0		none	0	0	0		1	0	0	0
1000	1	surgery_trauma	nurse	surgery	yes	2022-05-03	2	2	236	1			45	abhr gloves	1	0	0	0	1			non_invasive	none	0	0	0	0	0		1	0	0	0		none	0	0	0		1	0	0	0
1001	1	surgery_trauma	nurse	surgery	yes	2022-05-03	2	2	236	0			45	abhr gloves	1	0	0	0	1			invasive	none	0	0	0	0	0		1	0	0	0		none	0	0	0		1	0	0	0
1002	1	surgery_trauma	nurse	surgery	yes	2022-05-03	2	2	236	1			44	abhr	1	0	0	0	0			invasive	none	0	0	0	0	0		1	0	0	0		none	0	0	0		1	0	0	0
1003	1	surgery_trauma	nurse	surgery	yes	2022-05-03	2	2	237	1			44	abhr gloves	1	0	0	0	1			non_invasive	none	0	0	0	0	0		1	0	0	0		none	0	0	0		1	0	0	0
1004	1	surgery_trauma	nurse	surgery	yes	2022-05-03	2	2	237	0			44	abhr gloves	1	0	0	0	1			invasive	none	0	0	0	0	0		1	0	0	0		none	0	0	0		1	0	0	0
1005	1	surgery_trauma	nurse	surgery	yes	2022-05-03	2	2	237	0			44	abhr gloves	1	0	0	0	1			invasive	none	0	0	0	0	0		1	0	0	0		none	0	0	0		1	0	0	0
1006	1	surgery_trauma	nurse	surgery	yes	2022-05-03	2	2	237	1			44	abhr gloves	1	0	0	0	1			invasive	none	0	0	0	0	0		1	0	0	0		none	0	0	0		1	0	0	0
1007	1	surgery_trauma	nurse	surgery	yes	2022-05-03	2	2	237	0			44	abhr gloves	1	0	0	0	1			non_invasive	none	0	0	0	0	0		1	0	0	0		none	0	0	0		1	0	0	0
1008	1	surgery_trauma	nurse	surgery	yes	2022-05-03	2	2	238	1			46	abhr gloves	1	0	0	0	1			invasive	none	0	0	0	0	0		1	0	0	0		none	0	0	0		1	0	0	0
1009	1	surgery_trauma	nurse	surgery	yes	2022-05-03	2	2	238	1			44	abhr gloves	1	0	0	0	1			invasive	gloves	0	1	0	1	0		0	0	0	0		none	0	0	0		1	0	0	0
1010	1	surgery_trauma	nurse	surgery	yes	2022-05-03	2	2	238	0			44	abhr gloves	1	0	0	0	1			non_invasive	none	0	0	0	0	0		1	0	0	0		none	0	0	0		1	0	0	0
1011	1	surgery_trauma	nurse	surgery	yes	2022-05-03	2	2	238	0			44	abhr gloves	1	0	0	0	1			invasive	none	0	0	0	0	0		1	0	0	0		none	0	0	0		1	0	0	0
1012	1	surgery_trauma	nurse	surgery	yes	2022-05-03	2	2	238	1			46	abhr gloves	1	0	0	0	1			non_invasive	none	0	0	0	0	0		1	0	0	0		soap	0	1	1		0	0	0	0
1013	1	emergency	nurse	emergencia	yes	2022-05-03	2	2	239	1			65	abhr water gloves paper soap	1	1	1	1	1			invasive	none	0	0	0	0	0		1	0	0	0		none	0	0	0		1	0	0	0
1014	1	emergency	nurse	emergencia	yes	2022-05-03	2	2	239	1			65	abhr water paper gloves	1	1	0	1	1			invasive	none	0	0	0	0	0		1	0	0	0		none	0	0	0		1	0	0	0
1015	1	emergency	nurse	emergencia	yes	2022-05-03	2	2	239	1			65	abhr gloves paper water soap	1	1	1	1	1			invasive	none	0	0	0	0	0		1	0	0	0		abhs	1	1	0		0	1	0	0
1016	1	emergency	nurse	emergencia	yes	2022-05-03	2	2	239	1			65	abhr water gloves soap paper	1	1	1	1	1			invasive	none	0	0	0	0	0		1	0	0	0		soap	0	1	1		0	0	0	0
1017	1	emergency	nurse	emergencia	yes	2022-05-03	2	2	239	1			65	abhr water soap paper gloves	1	1	1	1	1			invasive	none	0	0	0	0	0		1	0	0	0		none	0	0	0		1	0	0	0
1018	1	emergency	nurse	emergencia	yes	2022-05-03	2	2	240	1			65	abhr water soap paper gloves	1	1	1	1	1			invasive	none	0	0	0	0	0		1	0	0	0		none	0	0	0		1	0	0	0
1019	1	emergency	nurse	emergencia	yes	2022-05-03	2	2	240	1			65	abhr water soap paper gloves	1	1	1	1	1			invasive	none	0	0	0	0	0		1	0	0	0		abhs	1	1	0		0	1	0	0
1020	1	emergency	nurse	emergencia	yes	2022-05-03	2	2	240	1			65	abhr water soap paper gloves	1	1	1	1	1			invasive	gloves	0	1	0	1	0		0	0	0	0		soap	0	1	1		0	0	0	0
1021	1	emergency	nurse	emergencia	yes	2022-05-03	2	2	240	1			65	abhr water soap gloves paper	1	1	1	1	1			non_invasive	none	0	0	0	0	0		1	0	0	0		none	0	0	0		1	0	0	0
1022	1	emergency	nurse	emergencia	yes	2022-05-03	2	2	240	1			65	soap paper gloves	0	0	1	1	1			invasive	gloves	0	1	0	1	0		0	0	0	0		soap	0	1	1		0	0	0	0
1023	1	emergency	nurse	emergencia	yes	2022-05-05	2	2	241	1			65	abhr water soap paper gloves	1	1	1	1	1			invasive	none	0	0	0	0	0		1	0	0	0		soap	0	1	1		0	0	0	0
1024	1	emergency	nurse	emergencia	yes	2022-05-05	2	2	241	1			65	abhr water soap paper gloves	1	1	1	1	1			invasive	none	0	0	0	0	0		1	0	0	0		none	0	0	0		1	0	0	0
1025	1	emergency	nurse	emergencia	yes	2022-05-05	2	2	241	1			65	abhr water soap paper gloves	1	1	1	1	1			invasive	none	0	0	0	0	0		1	0	0	0		abhs	1	1	0		0	1	0	0
1026	1	emergency	nurse	emergencia	yes	2022-05-05	2	2	241	1			65	abhr water soap paper gloves	1	1	1	1	1			invasive	none	0	0	0	0	0		1	0	0	0		abhs	1	1	0		0	1	0	0
1027	1	emergency	nurse	emergencia	yes	2022-05-05	2	2	241	1			65	abhr water soap paper gloves	1	1	1	1	1			invasive	none	0	0	0	0	0		1	0	0	0		abhs	1	1	0		0	1	0	0
1028	1	emergency	nurse	emergencia	yes	2022-05-05	2	2	242	1			65	abhr water soap paper gloves	1	1	1	1	1			invasive	none	0	0	0	0	0		1	0	0	0		none	0	0	0		1	0	0	0
1029	1	emergency	nurse	emergencia	yes	2022-05-05	2	2	242	1			65	abhr water paper soap gloves	1	1	1	1	1			invasive	none	0	0	0	0	0		1	0	0	0		none	0	0	0		1	0	0	0
1030	1	emergency	nurse	emergencia	yes	2022-05-05	2	2	242	1			65	abhr water soap paper	1	1	1	1	0			invasive	none	0	0	0	0	0		1	0	0	0		none	0	0	0		1	0	0	0
1031	1	emergency	nurse	emergencia	yes	2022-05-05	2	2	242	1			65	abhr water soap paper gloves	1	1	1	1	1			invasive	none	0	0	0	0	0		1	0	0	0		soap	0	1	1		0	0	0	0
1032	1	emergency	nurse	emergencia	yes	2022-05-05	2	2	242	1			65	abhr water soap paper gloves	1	1	1	1	1			invasive	none	0	0	0	0	0		1	0	0	0		none	0	0	0		1	0	0	0
1033	1	women_pediatrics	doctor	pediatrics	yes	2022-05-10	2		243	1			2	abhr gloves	1	0	0	0	1			invasive	none	0	0	0	0	0		1	0	0	0		none	0	0	0		1	0	0	0
1034	1	women_pediatrics	doctor	pediatrics	yes	2022-05-10	2		243	0			2	abhr gloves	1	0	0	0	1			non_invasive	none	0	0	0	0	0		1	0	0	0		none	0	0	0		1	0	0	0
1035	1	women_pediatrics	doctor	pediatrics	yes	2022-05-10	2		243	1			2	abhr gloves	1	0	0	0	1			non_invasive	none	0	0	0	0	0		1	0	0	0		none	0	0	0		1	0	0	0
1036	1	women_pediatrics	doctor	pediatrics	yes	2022-05-10	2		243	1			3	abhr gloves	1	0	0	0	1			invasive	none	0	0	0	0	0		1	0	0	0		none	0	0	0		1	0	0	0
1037	1	women_pediatrics	doctor	pediatrics	yes	2022-05-10	2		243	1			3	abhr gloves	1	0	0	0	1			invasive	none	0	0	0	0	0		1	0	0	0		none	0	0	0		1	0	0	0
1038	1	women_pediatrics	nurse	pediatrics	yes	2022-05-10	2	2	244	1			3	abhr gloves	1	0	0	0	1			non_invasive	gloves	0	1	0	1	0		0	0	0	0		none	0	0	0		1	0	0	0
1039	1	women_pediatrics	nurse	pediatrics	yes	2022-05-10	2	2	244	1			3	abhr gloves	1	0	0	0	1			non_invasive	none	0	0	0	0	0		1	0	0	0		none	0	0	0		1	0	0	0
1040	1	women_pediatrics	nurse	pediatrics	yes	2022-05-10	2	2	244	1			2	abhr gloves	1	0	0	0	1			invasive	none	0	0	0	0	0		1	0	0	0		none	0	0	0		1	0	0	0
1041	1	women_pediatrics	nurse	pediatrics	yes	2022-05-10	2	2	244	1			2	gloves abhr	1	0	0	0	1			invasive	none	0	0	0	0	0		1	0	0	0		none	0	0	0		1	0	0	0
1042	1	women_pediatrics	nurse	pediatrics	yes	2022-05-10	2	2	244	1			2	abhr gloves	1	0	0	0	1			non_invasive	none	0	0	0	0	0		1	0	0	0		soap	0	1	1		0	0	0	0
1043	1	women_pediatrics	nurse	pediatrics	yes	2022-05-10	2	2	245	1			4	abhr gloves	1	0	0	0	1			invasive	gloves	0	1	0	1	0		0	0	0	0		none	0	0	0		1	0	0	0
1044	1	women_pediatrics	nurse	pediatrics	yes	2022-05-10	2	2	245	0			4	abhr gloves	1	0	0	0	1			non_invasive	none	0	0	0	0	0		1	0	0	0		none	0	0	0		1	0	0	0
1045	1	women_pediatrics	nurse	pediatrics	yes	2022-05-10	2	2	245	0			4	abhr gloves	1	0	0	0	1			invasive	none	0	0	0	0	0		1	0	0	0		none	0	0	0		1	0	0	0
1046	1	women_pediatrics	nurse	pediatrics	yes	2022-05-10	2	2	245	1			5	abhr gloves	1	0	0	0	1			non_invasive	none	0	0	0	0	0		1	0	0	0		none	0	0	0		1	0	0	0
1047	1	women_pediatrics	nurse	pediatrics	yes	2022-05-10	2	2	245	1			5	abhr gloves	1	0	0	0	1			non_invasive	none	0	0	0	0	0		1	0	0	0		soap	0	1	1		0	0	0	0
1048	1	emergency	nurse	emergencia	yes	2022-05-11	2	2	246	1			65	abhr water soap paper gloves	1	1	1	1	1			invasive	abhs	1	1	1	0	0		0	1	0	0		none	0	0	0		1	0	0	0
1049	1	emergency	nurse	emergencia	yes	2022-05-11	2	2	246	1			65	abhr water soap paper gloves	1	1	1	1	1			invasive	gloves	0	1	0	1	0		0	0	0	0		soap	0	1	1		0	0	0	0
1050	1	emergency	nurse	emergencia	yes	2022-05-11	2	2	246	1			65	abhr water soap paper gloves	1	1	1	1	1			invasive	none	0	0	0	0	0		1	0	0	0		none	0	0	0		1	0	0	0
1051	1	emergency	nurse	emergencia	yes	2022-05-11	2	2	246	1			65	abhr water soap paper gloves	1	1	1	1	1			invasive	none	0	0	0	0	0		1	0	0	0		none	0	0	0		1	0	0	0
1052	1	emergency	nurse	emergencia	yes	2022-05-11	2	2	246	1			65	abhr water soap paper gloves	1	1	1	1	1			invasive	none	0	0	0	0	0		1	0	0	0		soap	0	1	1		0	0	0	0
1053	1	emergency	nurse	emergencia	yes	2022-05-11	2	2	247	1			65	abhr water soap paper gloves	1	1	1	1	1			invasive	none	0	0	0	0	0		1	0	0	0		none	0	0	0		1	0	0	0
1054	1	emergency	nurse	emergencia	yes	2022-05-11	2	2	247	1			65	abhr water soap paper gloves	1	1	1	1	1			invasive	none	0	0	0	0	0		1	0	0	0		abhs	1	1	0		0	1	0	0
1055	1	emergency	nurse	emergencia	yes	2022-05-11	2	2	247	1			65	abhr water soap paper gloves	1	1	1	1	1			invasive	soap	0	1	1	0	1		0	0	0	0		abhs	1	1	0		0	1	0	0
1056	1	emergency	nurse	emergencia	yes	2022-05-11	2	2	247	1			66	water abhr soap paper gloves	1	1	1	1	1			invasive	none	0	0	0	0	0		1	0	0	0		none	0	0	0		1	0	0	0
1057	1	emergency	nurse	emergencia	yes	2022-05-11	2	2	247	1			65	abhr water soap paper gloves	1	1	1	1	1			invasive	none	0	0	0	0	0		1	0	0	0		none	0	0	0		1	0	0	0
1058	1	women_pediatrics	doctor	pediatrics	yes	2022-05-12	2	2	248	1			82	abhr gloves water soap paper	1	1	1	1	1			non_invasive	none	0	0	0	0	0		1	0	0	0		none	0	0	0		1	0	0	0
1059	1	women_pediatrics	doctor	pediatrics	yes	2022-05-12	2	2	248	1			82	abhr water soap paper gloves	1	1	1	1	1			invasive	none	0	0	0	0	0		1	0	0	0		soap	0	1	1		0	0	0	0
1060	1	women_pediatrics	doctor	pediatrics	yes	2022-05-12	2	2	248	1			82	abhr soap paper gloves	1	0	1	1	1			invasive	none	0	0	0	0	0		1	0	0	0		none	0	0	0		1	0	0	0
1061	1	women_pediatrics	doctor	pediatrics	yes	2022-05-12	2	2	248	0			82	abhr water soap paper gloves	1	1	1	1	1			non_invasive	none	0	0	0	0	0		1	0	0	0		soap	0	1	1		0	0	0	0
1062	1	women_pediatrics	doctor	pediatrics	yes	2022-05-12	2	2	248	1			82	abhr water soap paper gloves	1	1	1	1	1			non_invasive	none	0	0	0	0	0		1	0	0	0		none	0	0	0		1	0	0	0
1063	1	emergency	nurse	emergencia	yes	2022-05-12	2	2	249	1			65	abhr water soap paper gloves	1	1	1	1	1			invasive	none	0	0	0	0	0		1	0	0	0		none	0	0	0		1	0	0	0
1064	1	emergency	nurse	emergencia	yes	2022-05-12	2	2	249	1			65	abhr soap water paper gloves	1	1	1	1	1			invasive	none	0	0	0	0	0		1	0	0	0		soap	0	1	1		0	0	0	0
1065	1	emergency	nurse	emergencia	yes	2022-05-12	2	2	249	1			65	abhr soap paper water gloves	1	1	1	1	1			non_invasive	none	0	0	0	0	0		1	0	0	0		none	0	0	0		1	0	0	0
1066	1	emergency	nurse	emergencia	yes	2022-05-12	2	2	249	1			65	abhr water soap paper gloves	1	1	1	1	1			invasive	none	0	0	0	0	0		1	0	0	0		soap	0	1	1		0	0	0	0
1067	1	emergency	nurse	emergencia	yes	2022-05-12	2	2	249	1			65	abhr water paper gloves soap	1	1	1	1	1			invasive	none	0	0	0	0	0		1	0	0	0		abhs	1	1	0		0	1	0	0
1068	1	maternity	nurse	ob_gyn	yes	2022-05-13	2	2	250	1			17	water abhr	1	1	0	0	0			invasive	gloves	0	1	0	1	0		0	0	0	0		none	0	0	0		1	0	0	0
1069	1	maternity	nurse	ob_gyn	yes	2022-05-13	2	2	250	0			17	abhr water	1	1	0	0	0			non_invasive	none	0	0	0	0	0		1	0	0	0		none	0	0	0		1	0	0	0
1070	1	maternity	nurse	ob_gyn	yes	2022-05-13	2	2	250	1			17	abhr water	1	1	0	0	0			non_invasive	none	0	0	0	0	0		1	0	0	0		none	0	0	0		1	0	0	0
1071	1	maternity	nurse	ob_gyn	yes	2022-05-13	2	2	250	1			17	abhr water	1	1	0	0	0			invasive	none	0	0	0	0	0		1	0	0	0		none	0	0	0		1	0	0	0
1072	1	maternity	nurse	ob_gyn	yes	2022-05-13	2	2	250	1			17	abhr water	1	1	0	0	0			non_invasive	none	0	0	0	0	0		1	0	0	0		none	0	0	0		1	0	0	0
1073	1	maternity	nurse	ob_gyn	yes	2022-05-13	2	2	251	1			18	abhr gloves	1	0	0	0	1			non_invasive	none	0	0	0	0	0		1	0	0	0		abhs	1	1	0		0	1	0	0
1074	1	maternity	nurse	ob_gyn	yes	2022-05-13	2	2	251	1			18	abhr water gloves	1	1	0	0	1			non_invasive	none	0	0	0	0	0		1	0	0	0		none	0	0	0		1	0	0	0
1075	1	maternity	nurse	ob_gyn	yes	2022-05-13	2	2	251	1			18	abhr water gloves	1	1	0	0	1			non_invasive	none	0	0	0	0	0		1	0	0	0		none	0	0	0		1	0	0	0
1076	1	maternity	nurse	ob_gyn	yes	2022-05-13	2	2	251	1			19	abhr water gloves	1	1	0	0	1			invasive	gloves	0	1	0	1	0		0	0	0	0		none	0	0	0		1	0	0	0
1077	1	maternity	nurse	ob_gyn	yes	2022-05-13	2	2	251	0			19	abhr water gloves	1	1	0	0	1			non_invasive	none	0	0	0	0	0		1	0	0	0		none	0	0	0		1	0	0	0
1078	1	maternity	nurse	ob_gyn	yes	2022-05-13	2	2	252	1			20	abhr water gloves	1	1	0	0	1			invasive	none	0	0	0	0	0		1	0	0	0		none	0	0	0		1	0	0	0
1079	1	maternity	nurse	ob_gyn	yes	2022-05-13	2	2	252	1			20	abhr water gloves	1	1	0	0	1			invasive	none	0	0	0	0	0		1	0	0	0		none	0	0	0		1	0	0	0
1080	1	maternity	nurse	ob_gyn	yes	2022-05-13	2	2	252	1			21	abhr water gloves	1	1	0	0	1			non_invasive	none	0	0	0	0	0		1	0	0	0		none	0	0	0		1	0	0	0
1081	1	maternity	nurse	ob_gyn	yes	2022-05-13	2	2	252	1			21	abhr water gloves	1	1	0	0	1			non_invasive	none	0	0	0	0	0		1	0	0	0		none	0	0	0		1	0	0	0
1082	1	maternity	nurse	ob_gyn	yes	2022-05-13	2	2	252	1			21	abhr water gloves	1	1	0	0	1			invasive	none	0	0	0	0	0		1	0	0	0		soap	0	1	1		0	0	0	0
1083	2	maternity	doctor	ob_gyn	yes	2022-05-16	2	3	253	1			61	abhr water gloves paper	1	1	0	1	1			non_invasive	abhs	1	1	1	0	0		0	1	0	0		other	0	0	0		0	0	0	1	Solo prescripción médica	Consulta ginecològica ,
1084	2	maternity	doctor	ob_gyn	yes	2022-05-16	2	3	253	1			61	water gloves paper	0	1	0	1	1			non_invasive	none	0	0	0	0	0		1	0	0	0		none	0	0	0		1	0	0	0		Solo prescripción mèdica
1085	2	maternity	doctor	ob_gyn	yes	2022-05-16	2	3	253	1			61	abhr water paper gloves	1	1	0	1	1			non_invasive	abhs	1	1	1	0	0		0	1	0	0		soap abhs	1	1	1		0	1	0	0		Prescripción mèdica
1086	2	maternity	doctor	ob_gyn	yes	2022-05-16	2	3	253	1			61	abhr water paper gloves	1	1	0	1	1			non_invasive	abhs	1	1	1	0	0		0	1	0	0		none	0	0	0		1	0	0	0		Solo prescripción mèdica
1087	2	maternity	doctor	ob_gyn	yes	2022-05-16	2	3	253	1			61	abhr water paper gloves	1	1	0	1	1			non_invasive	nosoap abhs	1	1	1	0	0		0	1	1	0		nosoap abhs	1	1	0		0	1	1	0		Solo prescripción mèdica
1088	2	emergency	doctor	emergencia	yes	2022-05-16	2	3	254	1			48	abhr water gloves	1	1	0	0	1			non_invasive	soap	0	1	1	0	1		0	0	0	0		nosoap	0	0	0		0	0	1	0		Chequeo pediátrico
1089	2	emergency	doctor	emergencia	yes	2022-05-16	2	3	254	1			48	abhr water gloves	1	1	0	0	1			non_invasive	soap abhs	1	1	1	0	1		0	1	0	0		soap	0	1	1		0	0	0	0		Chequeo pediátrico
1090	2	emergency	doctor	emergencia	yes	2022-05-16	2	3	254	1			48	abhr water gloves	1	1	0	0	1			non_invasive	soap	0	1	1	0	1		0	0	0	0		none	0	0	0		1	0	0	0		Chequeo pediátrico
1091	2	emergency	doctor	emergencia	yes	2022-05-16	2	3	254	1			48	abhr gloves water	1	1	0	0	1			non_invasive	none	0	0	0	0	0		1	0	0	0		soap	0	1	1		0	0	0	0		Chequeo pediátrico
1092	2	emergency	doctor	emergencia	yes	2022-05-16	2	3	254	1			48	abhr water gloves	1	1	0	0	1			non_invasive	soap	0	1	1	0	1		0	0	0	0		soap	0	1	1		0	0	0	0		Chequeo pediátrico
1098	2	women_pediatrics	nurse	pediatrics	yes	2022-05-17	2	3	256	0			12	abhr gloves	1	0	0	0	1			non_invasive	gloves	0	1	0	1	0		0	0	0	0		other	0	0	0		0	0	0	1	Cambio de guantes	Medicación
1099	2	women_pediatrics	nurse	pediatrics	yes	2022-05-17	2	3	256	1			12	abhr gloves	1	0	0	0	1			non_invasive	gloves	0	1	0	1	0		0	0	0	0		abhs	1	1	0		0	1	0	0		Medicación
1100	2	women_pediatrics	nurse	pediatrics	yes	2022-05-17	2	3	256	1			12	abhr gloves	1	0	0	0	1			invasive	gloves	0	1	0	1	0		0	0	0	0		abhs	1	1	0		0	1	0	0		Recanalización de vía .
1101	2	women_pediatrics	nurse	pediatrics	yes	2022-05-17	2	3	256	1			89	abhr gloves	1	0	0	0	1			non_invasive	gloves	0	1	0	1	0		0	0	0	0		abhs	1	1	0		0	1	0	0		Medicación
1102	2	women_pediatrics	nurse	pediatrics	yes	2022-05-17	2	3	256	1			89	abhr gloves	1	0	0	0	1			non_invasive	gloves	0	1	0	1	0		0	0	0	0		abhs	1	1	0		0	1	0	0		Canalización
1104	2	women_pediatrics	doctor	pediatrics	yes	2022-05-17	2	3	257	1			91	abhr gloves	1	0	0	0	1			non_invasive	gloves	0	1	0	1	0		0	0				soap	0	1	1		0	0				Chequeo pediátrico
1105	2	women_pediatrics	doctor	pediatrics	yes	2022-05-17	2	3	257	1			91	abhr gloves	1	0	0	0	1			non_invasive	none	0	0	0	0	0		1	0				soap	0	1	1		0	0				Chequeo pediátrico
1106	2	women_pediatrics	doctor	pediatrics	yes	2022-05-17	2	3	257	1			13	abhr gloves	1	0	0	0	1			invasive	gloves	0	1	0	1	0		0	0				abhs	1	1	0		0	1				Toma de muestra sanguínea
1107	2	women_pediatrics	doctor	pediatrics	yes	2022-05-17	2	3	257	1			14	abhr gloves	1	0	0	0	1			non_invasive	none	0	0	0	0	0		1	0				abhs	1	1	0		0	1				Chequeo pediátrico
1108	2	women_pediatrics	doctor	pediatrics	yes	2022-05-17	2	3	257	1			12	abhr gloves	1	0	0	0	1			non_invasive	none	0	0	0	0	0		1	0				abhs	1	1	0		0	1				Chequeo pediátrico
1109	2	women_pediatrics	nurse	medicine	yes	2022-05-17	2	5	258	1			21	abhr gloves	1	0	0	0	1			non_invasive	gloves	0	1	0	1	0		0	0				none	0	0	0		1	0				Medicación
1110	2	women_pediatrics	nurse	medicine	yes	2022-05-17	2	5	258	1			21	abhr gloves	1	0	0	0	1			non_invasive	gloves	0	1	0	1	0		0	0				soap	0	1	1		0	0				Canalización
1111	2	women_pediatrics	nurse	medicine	yes	2022-05-17	2	5	258	1			17	abhr gloves	1	0	0	0	1			non_invasive	gloves	0	1	0	1	0		0	0				soap	0	1	1		0	0				Medicación
1112	2	women_pediatrics	nurse	medicine	yes	2022-05-17	2	5	258	1			93	abhr gloves	1	0	0	0	1			non_invasive	gloves	0	1	0	1	0		0	0				soap	0	1	1		0	0				Medicación
1113	2	women_pediatrics	nurse	medicine	yes	2022-05-17	2	5	258	1			18	abhr gloves	1	0	0	0	1			non_invasive	gloves	0	1	0	1	0		0	0				soap	0	1	1		0	0				Canalización
1114	2	emergency	doctor	pediatrics	yes	2022-05-17	2	5	259	1			48	abhr water gloves	1	1	0	0	1			non_invasive	abhs	1	1	1	0	0		0	1	0	0		other	0	0	0		0	0	0	1	Agua de la llave	Chequeo pediátrico
1115	2	emergency	doctor	pediatrics	yes	2022-05-17	2	5	259	1			48	abhr water gloves	1	1	0	0	1			non_invasive	abhs	1	1	1	0	0		0	1	0	0		abhs	1	1	0		0	1	0	0		Chequeo pediátrico
1116	2	emergency	doctor	pediatrics	yes	2022-05-17	2	5	259	1			48	abhr water gloves	1	1	0	0	1			non_invasive	none	0	0	0	0	0		1	0	0	0		none	0	0	0		1	0	0	0		Chequeo pediátrico
1117	2	emergency	doctor	pediatrics	yes	2022-05-17	2	5	259	1			48	abhr water gloves	1	1	0	0	1			non_invasive	none	0	0	0	0	0		1	0	0	0		none	0	0	0		1	0	0	0		Chequeo pediátrico
1118	2	emergency	doctor	pediatrics	yes	2022-05-17	2	5	259	1			48	abhr water gloves	1	1	0	0	1			non_invasive	none	0	0	0	0	0		1	0	0	0		none	0	0	0		1	0	0	0		Chequeo pediátrico
1119	1	women_pediatrics	nurse	medicine	yes	2022-05-17	2	2	260	1			10	abhr gloves	1	0	0	0	1			invasive	gloves	0	1	0	1	0		0	0	0	0		none	0	0	0		1	0	0	0
1120	1	women_pediatrics	nurse	medicine	yes	2022-05-17	2	2	260	1			10	abhr gloves	1	0	0	0	1			non_invasive	none	0	0	0	0	0		1	0	0	0		none	0	0	0		1	0	0	0
1121	1	women_pediatrics	nurse	medicine	yes	2022-05-17	2	2	260	1			9	abhr gloves	1	0	0	0	1			non_invasive	none	0	0	0	0	0		1	0	0	0		none	0	0	0		1	0	0	0
1122	1	women_pediatrics	nurse	medicine	yes	2022-05-17	2	2	260	1			9	abhr gloves	1	0	0	0	1			invasive	none	0	0	0	0	0		1	0	0	0		none	0	0	0		1	0	0	0
1123	1	women_pediatrics	nurse	medicine	yes	2022-05-17	2	2	260	1			8	abhr gloves	1	0	0	0	1			invasive	none	0	0	0	0	0		1	0	0	0		soap	0	1	1		0	0	0	0
1124	1	women_pediatrics	nurse	medicine	yes	2022-05-17	2	2	261	1			9	abhr gloves	1	0	0	0	1			invasive	gloves	0	1	0	1	0		0	0	0	0		none	0	0	0		1	0	0	0
1125	1	women_pediatrics	nurse	medicine	yes	2022-05-17	2	2	261	1			14	abhr	1	0	0	0	0			non_invasive	none	0	0	0	0	0		1	0	0	0		none	0	0	0		1	0	0	0
1126	1	women_pediatrics	nurse	medicine	yes	2022-05-17	2	2	261	1			14	abhr	1	0	0	0	0			invasive	none	0	0	0	0	0		1	0	0	0		none	0	0	0		1	0	0	0
1127	1	women_pediatrics	nurse	medicine	yes	2022-05-17	2	2	261	0			14	abhr	1	0	0	0	0			non_invasive	none	0	0	0	0	0		1	0	0	0		none	0	0	0		1	0	0	0
1128	1	women_pediatrics	nurse	medicine	yes	2022-05-17	2	2	261	1			13	abhr	1	0	0	0	0			non_invasive	none	0	0	0	0	0		1	0	0	0		none	0	0	0		1	0	0	0
1129	1	women_pediatrics	doctor	pediatrics	yes	2022-05-17	2	2	262	1			82	abhr water soap paper gloves	1	1	1	1	1			non_invasive	none	0	0	0	0	0		1	0	0	0		none	0	0	0		1	0	0	0
1130	1	women_pediatrics	doctor	pediatrics	yes	2022-05-17	2	2	262	1			82	abhr water soap paper gloves	1	1	1	1	1			invasive	none	0	0	0	0	0		1	0	0	0		soap	0	1	1		0	0	0	0
1131	1	women_pediatrics	doctor	pediatrics	yes	2022-05-17	2	2	262	1			82	abhr water soap paper gloves	1	1	1	1	1			invasive	none	0	0	0	0	0		1	0	0	0		none	0	0	0		1	0	0	0
1132	1	women_pediatrics	doctor	pediatrics	yes	2022-05-17	2	2	262	0			82	abhr water soap paper gloves	1	1	1	1	1			non_invasive	none	0	0	0	0	0		1	0	0	0		abhs	1	1	0		0	1	0	0
1133	1	women_pediatrics	doctor	pediatrics	yes	2022-05-17	2	2	262	1			82	abhr water soap paper gloves	1	1	1	1	1			non_invasive	none	0	0	0	0	0		1	0	0	0		none	0	0	0		1	0	0	0
1134	1	emergency	nurse	emergencia	yes	2022-05-17	2	2	263	1			68	abhr water paper	1	1	0	1	0			invasive	none	0	0	0	0	0		1	0	0	0		soap	0	1	1		0	0	0	0
1135	1	emergency	nurse	emergencia	yes	2022-05-17	2	2	263	1			68	abhr water soap paper	1	1	1	1	0			invasive	none	0	0	0	0	0		1	0	0	0		soap	0	1	1		0	0	0	0
1136	1	emergency	nurse	emergencia	yes	2022-05-17	2	2	263	1			65	abhr water soap paper gloves	1	1	1	1	1			invasive	none	0	0	0	0	0		1	0	0	0		none	0	0	0		1	0	0	0
1137	1	emergency	nurse	emergencia	yes	2022-05-17	2	2	263	0			65	abhr water soap paper gloves	1	1	1	1	1			non_invasive	none	0	0	0	0	0		1	0	0	0		none	0	0	0		1	0	0	0
1138	1	emergency	nurse	emergencia	yes	2022-05-17	2	2	263	1			65	abhr water soap gloves paper	1	1	1	1	1			invasive	none	0	0	0	0	0		1	0	0	0		soap	0	1	1		0	0	0	0
1139	1	emergency	nurse	emergencia	yes	2022-05-17	2	2	264	1			65	abhr water soap paper gloves	1	1	1	1	1			invasive	none	0	0	0	0	0		1	0	0	0		abhs	1	1	0		0	1	0	0
1140	1	emergency	nurse	emergencia	yes	2022-05-17	2	2	264	1			65	abhr water soap paper gloves	1	1	1	1	1			invasive	none	0	0	0	0	0		1	0	0	0		none	0	0	0		1	0	0	0
1141	1	emergency	nurse	emergencia	yes	2022-05-17	2	2	264	1			65	abhr water soap paper gloves	1	1	1	1	1			invasive	none	0	0	0	0	0		1	0	0	0		abhs	1	1	0		0	1	0	0
1142	1	emergency	nurse	emergencia	yes	2022-05-17	2	2	264	1			65	abhr water paper soap gloves	1	1	1	1	1			invasive	none	0	0	0	0	0		1	0	0	0		none	0	0	0		1	0	0	0
1143	1	emergency	nurse	emergencia	yes	2022-05-17	2	2	264	1			65	abhr water soap paper gloves	1	1	1	1	1			invasive	none	0	0	0	0	0		1	0	0	0		soap	0	1	1		0	0	0	0
1144	1	emergency	nurse	emergencia	yes	2022-05-17	2	2	265	1			65	abhr water soap paper gloves	1	1	1	1	1			invasive	none	0	0	0	0	0		1	0	0	0		abhs	1	1	0		0	1	0	0
1145	1	emergency	nurse	emergencia	yes	2022-05-17	2	2	265	1			65	abhr water soap paper gloves	1	1	1	1	1			invasive	none	0	0	0	0	0		1	0	0	0		none	0	0	0		1	0	0	0
1146	1	emergency	nurse	emergencia	yes	2022-05-17	2	2	265	1			65	abhr water soap paper gloves	1	1	1	1	1			non_invasive	none	0	0	0	0	0		1	0	0	0		abhs	1	1	0		0	1	0	0
1147	1	emergency	nurse	emergencia	yes	2022-05-17	2	2	265	1			65	abhr water paper gloves soap	1	1	1	1	1			invasive	none	0	0	0	0	0		1	0	0	0		soap	0	1	1		0	0	0	0
1148	1	emergency	nurse	emergencia	yes	2022-05-17	2	2	265	1			65	abhr water soap paper gloves	1	1	1	1	1			invasive	none	0	0	0	0	0		1	0	0	0		abhs	1	1	0		0	1	0	0
1149	1	maternity	nurse	ob_gyn	yes	2022-05-19	2	2	266	1			21	abhr gloves	1	0	0	0	1			invasive	gloves	0	1	0	1	0		0	0	0	0		none	0	0	0		1	0	0	0
1150	1	maternity	nurse	ob_gyn	yes	2022-05-19	2	2	266	0			21	abhr gloves	1	0	0	0	1			non_invasive	none	0	0	0	0	0		1	0	0	0		none	0	0	0		1	0	0	0
1151	1	maternity	nurse	ob_gyn	yes	2022-05-19	2	2	266	1			21	abhr gloves	1	0	0	0	1			invasive	none	0	0	0	0	0		1	0	0	0		none	0	0	0		1	0	0	0
1152	1	maternity	nurse	ob_gyn	yes	2022-05-19	2	2	266	1			21	abhr gloves	1	0	0	0	1			invasive	none	0	0	0	0	0		1	0	0	0		none	0	0	0		1	0	0	0
1153	1	maternity	nurse	ob_gyn	yes	2022-05-19	2	2	266	0			21	abhr gloves	1	0	0	0	1			non_invasive	none	0	0	0	0	0		1	0	0	0		soap	0	1	1		0	0	0	0
1154	1	women_pediatrics	nurse	medicine	yes	2022-05-19	2	2	267	1			12	abhr gloves	1	0	0	0	1			non_invasive	gloves	0	1	0	1	0		0	0	0	0		none	0	0	0		1	0	0	0
1155	1	women_pediatrics	nurse	medicine	yes	2022-05-19	2	2	267	0			12	abhr	1	0	0	0	0			non_invasive	none	0	0	0	0	0		1	0	0	0		none	0	0	0		1	0	0	0
1156	1	women_pediatrics	nurse	medicine	yes	2022-05-19	2	2	267	1			13	abhr	1	0	0	0	0			invasive	none	0	0	0	0	0		1	0	0	0		none	0	0	0		1	0	0	0
1157	1	women_pediatrics	nurse	medicine	yes	2022-05-19	2	2	267	0			13	abhr	1	0	0	0	0			non_invasive	none	0	0	0	0	0		1	0	0	0		none	0	0	0		1	0	0	0
1158	1	women_pediatrics	nurse	medicine	yes	2022-05-19	2	2	267	1			13	abhr	1	0	0	0	0			non_invasive	none	0	0	0	0	0		1	0	0	0		soap	0	1	1		0	0	0	0
1159	1	women_pediatrics	nurse	medicine	yes	2022-05-19	2	2	268	1			14	abhr gloves	1	0	0	0	1			non_invasive	gloves	0	1	0	1	0		0	0	0	0		none	0	0	0		1	0	0	0
1160	1	women_pediatrics	nurse	medicine	yes	2022-05-19	2	2	268	1			14	abhr	1	0	0	0	0			invasive	none	0	0	0	0	0		1	0	0	0		none	0	0	0		1	0	0	0
1161	1	women_pediatrics	nurse	medicine	yes	2022-05-19	2	2	268	0			14	abhr	1	0	0	0	0			non_invasive	none	0	0	0	0	0		1	0	0	0		none	0	0	0		1	0	0	0
1162	1	women_pediatrics	nurse	medicine	yes	2022-05-19	2	2	268	1			14	abhr	1	0	0	0	0			invasive	none	0	0	0	0	0		1	0	0	0		none	0	0	0		1	0	0	0
1163	1	women_pediatrics	nurse	medicine	yes	2022-05-19	2	2	268	0			14	abhr	1	0	0	0	0			non_invasive	none	0	0	0	0	0		1	0	0	0		soap	0	1	1		0	0	0	0
1164	2	maternity	doctor	ob_gyn	yes	2022-05-19	2	3	269	1			66	abhr water paper gloves	1	1	0	1	1			invasive	gloves	0	1	0	1	0		0	0	0	0		soap	0	1	1		0	0	0	0		Chequeo gineco obstétrica, papanicolou.
1165	2	maternity	doctor	ob_gyn	yes	2022-05-19	2	3	269	1			66	abhr water gloves paper	1	1	0	1	1			invasive	gloves	0	1	0	1	0		0	0	0	0		soap	0	1	1		0	0	0	0		Chequeo gineco obstétrica, papanicolau
1166	2	maternity	doctor	ob_gyn	yes	2022-05-19	2	3	269	1			66	abhr water paper	1	1	0	1	0			non_invasive	gloves	0	1	0	1	0		0	0	0	0		soap	0	1	1		0	0	0	0		Chequeo gineco obstétrica
1167	2	maternity	doctor	ob_gyn	yes	2022-05-19	2	3	269	1			66	abhr water paper gloves	1	1	0	1	1				gloves	0	1	0	1	0		0	0	0	0		abhs soap	1	1	1		0	1	0	0		Chequeo gineco obstétrica
1168	2	maternity	doctor	ob_gyn	yes	2022-05-19	2	3	269	1			66	abhr water paper gloves	1	1	0	1	1			non_invasive	gloves	0	1	0	1	0		0	0	0	0		abhs	1	1	0		0	1	0	0		Chequeo gineco obstétrica
1169	2	women_pediatrics	doctor	medicine	yes	2022-05-19	2	5	270	1			88	abhr gloves	1	0	0	0	1			non_invasive	none	0	0	0	0	0		1	0				none	0	0	0		1	0				Chequeo adultos hospitalizados
1170	2	women_pediatrics	doctor	medicine	yes	2022-05-19	2	5	270	1			88	abhr gloves	1	0	0	0	1			non_invasive	none	0	0	0	0	0		1	0				none	0	0	0		1	0				Chequeo de adultos hospitalizados
1171	2	women_pediatrics	doctor	medicine	yes	2022-05-19	2	5	270	1			88	abhr gloves	1	0	0	0	1			non_invasive	none	0	0	0	0	0		1	0				none	0	0	0		1	0				Chequeo de adultos hospitalizados
1172	2	women_pediatrics	doctor	medicine	yes	2022-05-19	2	5	270	1			88	abhr gloves soap	1	0	1	0	1			non_invasive	none	0	0	0	0	0		1	0				none	0	0	0		1	0				Chequeo de adultos hospitalizados
1173	2	women_pediatrics	doctor	medicine	yes	2022-05-19	2	5	270	1			88	water gloves	0	1	0	0	1			non_invasive	none	0	0	0	0	0		1	0				none	0	0	0		1	0				Chequeo de adultos hospitalizados
1174	2	surgery_trauma	nurse	surgery	yes	2022-05-19	2	5	271	1			4	abhr gloves	1	0	0	0	1			non_invasive	gloves	0	1	0	1	0		0	0				abhs	1	1	0		0	1				Medicación
1175	2	surgery_trauma	nurse	surgery	yes	2022-05-19	2	5	271	1			4	abhr gloves	1	0	0	0	1			non_invasive	abhs	1	1	1	0	0		0	1				none	0	0	0		1	0				Medicación
1176	2	surgery_trauma	nurse	surgery	yes	2022-05-19	2	5	271	1			4	abhr gloves	1	0	0	0	1			non_invasive	gloves	0	1	0	1	0		0	0				soap	0	1	1		0	0				Medicación
1177	2	surgery_trauma	nurse	surgery	yes	2022-05-19	2	5	271	1			4	abhr gloves	1	0	0	0	1			non_invasive	none	0	0	0	0	0		1	0				none	0	0	0		1	0				Medicación
1178	2	surgery_trauma	nurse	surgery	yes	2022-05-19	2	5	271	1			4	abhr gloves	1	0	0	0	1			non_invasive	none	0	0	0	0	0		1	0				soap	0	1	1		0	0				Medicación
1179	2	surgery_trauma	nurse	surgery	yes	2022-05-19	2	5	272	1			5	abhr gloves	1	0	0	0	1			invasive	gloves	0	1	0	1	0		0	0	0	0		other	0	0	0		0	0	0	1	Cambio de guante	Cura y medicación
1180	2	surgery_trauma	nurse	surgery	yes	2022-05-19	2	5	272	1			5	abhr gloves	1	0	0	0	1			invasive	gloves	0	1	0	1	0		0	0	0	0		other	0	0	0		0	0	0	1	Cambio de guante	Medicación y curas
1181	2	surgery_trauma	nurse	surgery	yes	2022-05-19	2	5	272	1			5	abhr gloves	1	0	0	0	1			invasive	none	0	0	0	0	0		1	0	0	0		soap	0	1	1		0	0	0	0		Medicación y curas
1182	2	surgery_trauma	nurse	surgery	yes	2022-05-19	2	5	272	1			6	abhr gloves	1	0	0	0	1			invasive	gloves	0	1	0	1	0		0	0	0	0		soap	0	1	1		0	0	0	0		Medicación y curas
1183	2	surgery_trauma	nurse	medicine	yes	2022-05-19	2	5	273	1			6	abhr gloves	1	0	0	0	1			invasive	gloves	0	1	0	1	0		0	0				abhs	1	1	0		0	1				Medicación
1184	2	surgery_trauma	nurse	medicine	yes	2022-05-19	2	5	273	1			6	abhr gloves	1	0	0	0	1			non_invasive	gloves	0	1	0	1	0		0	0				abhs	1	1	0		0	1				Medicación
1185	2	surgery_trauma	nurse	medicine	yes	2022-05-19	2	5	273	1			6	abhr gloves	1	0	0	0	1			non_invasive	gloves	0	1	0	1	0		0	0				abhs	1	1	0		0	1				Medicación
1186	2	surgery_trauma	nurse	medicine	yes	2022-05-19	2	5	273	1			7	abhr gloves water paper	1	1	0	1	1			non_invasive	gloves	0	1	0	1	0		0	0				soap	0	1	1		0	0				Canalización
1187	2	surgery_trauma	nurse	medicine	yes	2022-05-19	2	5	273	1			80	abhr gloves paper	1	0	0	1	1			non_invasive	gloves	0	1	0	1	0		0	0				abhs	1	1	0		0	1				Medicación
1189	1	emergency	nurse	emergencia	yes	2022-05-19	2	2	274	1			65	abhr water soap paper gloves	1	1	1	1	1			invasive	none	0	0	0	0	0		1	0	0	0		abhs	1	1	0		0	1	0	0
1190	1	emergency	nurse	emergencia	yes	2022-05-19	2	2	274	1			65	abhr water soap paper gloves	1	1	1	1	1			invasive	none	0	0	0	0	0		1	0	0	0		none	0	0	0		1	0	0	0
1191	1	emergency	nurse	emergencia	yes	2022-05-19	2	2	274	1			65	abhr water soap paper gloves	1	1	1	1	1			invasive	abhs	1	1	1	0	0		0	1	0	0		abhs	1	1	0		0	1	0	0
1192	1	emergency	nurse	emergencia	yes	2022-05-19	2	2	274	1			65	abhr water soap paper gloves	1	1	1	1	1			invasive	none	0	0	0	0	0		1	0	0	0		abhs	1	1	0		0	1	0	0
1193	1	emergency	nurse	emergencia	yes	2022-05-19	2	2	274	1			65	abhr water soap paper gloves	1	1	1	1	1			invasive	none	0	0	0	0	0		1	0	0	0		soap	0	1	1		0	0	0	0
1194	1	emergency	nurse	emergencia	yes	2022-05-19	2	2	275	1			65	abhr water soap paper gloves	1	1	1	1	1			invasive	none	0	0	0	0	0		1	0	0	0		abhs	1	1	0		0	1	0	0
1195	1	emergency	nurse	emergencia	yes	2022-05-19	2	2	275	1			65	abhr water soap paper gloves	1	1	1	1	1			invasive	none	0	0	0	0	0		1	0	0	0		soap	0	1	1		0	0	0	0
1196	1	emergency	nurse	emergencia	yes	2022-05-19	2	2	275	1			65	abhr water soap paper gloves	1	1	1	1	1			invasive	none	0	0	0	0	0		1	0	0	0		soap	0	1	1		0	0	0	0
1197	1	emergency	nurse	emergencia	yes	2022-05-19	2	2	275	1			65	abhr water soap paper gloves	1	1	1	1	1			invasive	abhs	1	1	1	0	0		0	1	0	0		abhs	1	1	0		0	1	0	0
1198	1	emergency	nurse	emergencia	yes	2022-05-19	2	2	275	1			65	abhr water soap paper gloves	1	1	1	1	1			invasive	none	0	0	0	0	0		1	0	0	0		soap	0	1	1		0	0	0	0
1199	2	maternity	doctor	ob_gyn	yes	2022-05-20	2	3	276	1			72	abhr water paper gloves	1	1	0	1	1			non_invasive	soap	0	1	1	0	1		0	0				soap	0	1	1		0	0				Chequeo gineco obstétrica
1200	2	maternity	doctor	ob_gyn	yes	2022-05-20	2	3	276	1			72	abhr water paper gloves	1	1	0	1	1			non_invasive	soap	0	1	1	0	1		0	0				soap	0	1	1		0	0				Chequeo gineco obstétrica
1201	2	maternity	doctor	ob_gyn	yes	2022-05-20	2	3	276	1			72	abhr water gloves paper	1	1	0	1	1			non_invasive	none	0	0	0	0	0		1	0				soap	0	1	1		0	0				Chequeo gineco obstétrica
1202	2	maternity	doctor	ob_gyn	yes	2022-05-20	2	3	276	1			72	abhr water paper gloves	1	1	0	1	1			non_invasive	none	0	0	0	0	0		1	0				soap	0	1	1		0	0				Chequeo gineco obstétrica
1203	2	maternity	doctor	ob_gyn	yes	2022-05-20	2	3	276	1			72	abhr water paper gloves	1	1	0	1	1			non_invasive	soap	0	1	1	0	1		0	0				abhs soap	1	1	1		0	1				Chequeo gineco obstétrica
1205	2	women_pediatrics	patient_transport	pediatrics	yes	2022-05-20	2	5	277	1			12	abhr gloves	1	0	0	0	1			non_invasive	gloves	0	1	0	1	0		0	0	0	0		none	0	0	0		1	0	0	0		Medicación
1206	2	women_pediatrics	patient_transport	pediatrics	yes	2022-05-20	2	5	277	1			12	abhr gloves	1	0	0	0	1			non_invasive	gloves	0	1	0	1	0		0	0	0	0		none	0	0	0		1	0	0	0		Canalización
1207	2	women_pediatrics	patient_transport	pediatrics	yes	2022-05-20	2	5	277	1			12	abhr gloves	1	0	0	0	1			non_invasive	gloves	0	1	0	1	0		0	0	0	0		none	0	0	0		1	0	0	0		Canalización
1208	2	women_pediatrics	patient_transport	pediatrics	yes	2022-05-20	2	5	277	1			13	abhr gloves	1	0	0	0	1			non_invasive	gloves	0	1	0	1	0		0	0	0	0		other	0	0	0		0	0	0	1	Cambio de guante	Medicación y canalización
1209	2	women_pediatrics	doctor	medicine	yes	2022-05-20	2	5	278	1			88	abhr gloves	1	0	0	0	1			non_invasive	abhs	1	1	1	0	0		0	1	0	0		abhs	1	1	0		0	1	0	0		Chequeo general
1210	2	women_pediatrics	doctor	medicine	yes	2022-05-20	2	5	278	1			88	abhr gloves	1	0	0	0	1			non_invasive	none	0	0	0	0	0		1	0	0	0		none	0	0	0		1	0	0	0		Chequeo general
1211	2	women_pediatrics	doctor	medicine	yes	2022-05-20	2	5	278	1			8	abhr gloves	1	0	0	0	1			non_invasive	abhs	1	1	1	0	0		0	1	0	0		abhs	1	1	0		0	1	0	0		Chequeo general
1212	2	women_pediatrics	doctor	medicine	yes	2022-05-20	2	5	278	1			90	abhr gloves	1	0	0	0	1			non_invasive	none	0	0	0	0	0		1	0	0	0		none	0	0	0		1	0	0	0		Chequeo de niveles tensionales
1213	2	women_pediatrics	doctor	medicine	yes	2022-05-20	2	5	278	1			93	abhr gloves	1	0	0	0	1			non_invasive	none	0	0	0	0	0		1	0	0	0		none	0	0	0		1	0	0	0		Chequeo de niveles tensionales
1214	1	inpatient_covid	nurse	medicine	yes	2022-05-23	2	2	279	1			39	abhr gloves	1	0	0	0	1			invasive	gloves	0	1	0	1	0		0	0	0	0		none	0	0	0		1	0	0	0
1215	1	inpatient_covid	nurse	medicine	yes	2022-05-23	2	2	279	1			40	abhr	1	0	0	0	0			non_invasive	none	0	0	0	0	0		1	0	0	0		none	0	0	0		1	0	0	0
1216	1	inpatient_covid	nurse	medicine	yes	2022-05-23	2	2	279	1			40	abhr	1	0	0	0	0			invasive	none	0	0	0	0	0		1	0	0	0		none	0	0	0		1	0	0	0
1217	1	inpatient_covid	nurse	medicine	yes	2022-05-23	2	2	279	1			40	abhr	1	0	0	0	0			invasive	none	0	0	0	0	0		1	0	0	0		none	0	0	0		1	0	0	0
1218	1	inpatient_covid	nurse	medicine	yes	2022-05-23	2	2	279	0			40	abhr	1	0	0	0	0			non_invasive	none	0	0	0	0	0		1	0	0	0		soap	0	1	1		0	0	0	0
1219	1	emergency	nurse	emergencia	yes	2022-05-23	2	2	280	1			65	abhr water soap paper gloves	1	1	1	1	1			invasive	gloves	0	1	0	1	0		0	0	0	0		soap	0	1	1		0	0	0	0
1220	1	emergency	nurse	emergencia	yes	2022-05-23	2	2	280	1			65	abhr water soap paper gloves	1	1	1	1	1			invasive	none	0	0	0	0	0		1	0	0	0		soap	0	1	1		0	0	0	0
1221	1	emergency	nurse	emergencia	yes	2022-05-23	2	2	280	1			65	abhr water soap paper gloves	1	1	1	1	1			invasive	none	0	0	0	0	0		1	0	0	0		none	0	0	0		1	0	0	0
1222	1	emergency	nurse	emergencia	yes	2022-05-23	2	2	280	1			65	abhr water soap paper gloves	1	1	1	1	1			invasive	gloves	0	1	0	1	0		0	0	0	0		soap	0	1	1		0	0	0	0
1223	1	emergency	nurse	emergencia	yes	2022-05-23	2	2	280	1			65	abhr water soap paper gloves	1	1	1	1	1			invasive	none	0	0	0	0	0		1	0	0	0		abhs	1	1	0		0	1	0	0
1224	1	emergency	nurse	emergencia	yes	2022-05-23	2	2	281	1			65	abhr water soap paper gloves	1	1	1	1	1			invasive	none	0	0	0	0	0		1	0	0	0		abhs	1	1	0		0	1	0	0
1225	1	emergency	nurse	emergencia	yes	2022-05-23	2	2	281	1			65	abhr water soap paper gloves	1	1	1	1	1			invasive	none	0	0	0	0	0		1	0	0	0		soap	0	1	1		0	0	0	0
1226	1	emergency	nurse	emergencia	yes	2022-05-23	2	2	281	1			65	abhr water soap paper gloves	1	1	1	1	1			invasive	none	0	0	0	0	0		1	0	0	0		soap	0	1	1		0	0	0	0
1227	1	emergency	nurse	emergencia	yes	2022-05-23	2	2	281	1			65	abhr water soap paper gloves	1	1	1	1	1			invasive	none	0	0	0	0	0		1	0	0	0		none	0	0	0		1	0	0	0
1228	1	emergency	nurse	emergencia	yes	2022-05-23	2	2	281	0			65	abhr water paper soap gloves	1	1	1	1	1			non_invasive	none	0	0	0	0	0		1	0	0	0		soap	0	1	1		0	0	0	0
1229	1	surgery_trauma	nurse	surgery	yes	2022-05-24	2	2	282	1			45	abhr gloves	1	0	0	0	1			invasive	gloves	0	1	0	1	0		0	0	0	0		none	0	0	0		1	0	0	0
1230	1	surgery_trauma	nurse	surgery	yes	2022-05-24	2	2	282	0			45	abhr	1	0	0	0	0			non_invasive	none	0	0	0	0	0		1	0	0	0		none	0	0	0		1	0	0	0
1231	1	surgery_trauma	nurse	surgery	yes	2022-05-24	2	2	282	1			46	abhr	1	0	0	0	0			invasive	none	0	0	0	0	0		1	0	0	0		none	0	0	0		1	0	0	0
1232	1	surgery_trauma	nurse	surgery	yes	2022-05-24	2	2	282	1			44	abhr	1	0	0	0	0			invasive	none	0	0	0	0	0		1	0	0	0		none	0	0	0		1	0	0	0
1233	1	surgery_trauma	nurse	surgery	yes	2022-05-24	2	2	282	1			44	abhr	1	0	0	0	0			invasive	none	0	0	0	0	0		1	0	0	0		soap	0	1	1		0	0	0	0
1234	1	women_pediatrics	nurse	medicine	yes	2022-05-24	2	2	283	1			12	abhr	1	0	0	0	0			invasive	gloves	0	1	0	1	0		0	0	0	0		none	0	0	0		1	0	0	0
1235	1	women_pediatrics	nurse	medicine	yes	2022-05-24	2	2	283	0			12	abhr	1	0	0	0	0			non_invasive	none	0	0	0	0	0		1	0	0	0		none	0	0	0		1	0	0	0
1236	1	women_pediatrics	nurse	medicine	yes	2022-05-24	2	2	283	1			12	abhr	1	0	0	0	0			invasive	none	0	0	0	0	0		1	0	0	0		none	0	0	0		1	0	0	0
1237	1	women_pediatrics	nurse	medicine	yes	2022-05-24	2	2	283	1			12	abhr gloves	1	0	0	0	1			invasive	none	0	0	0	0	0		1	0	0	0		none	0	0	0		1	0	0	0
1238	1	women_pediatrics	nurse	medicine	yes	2022-05-24	2	2	283	0			12	abhr	1	0	0	0	0			non_invasive	none	0	0	0	0	0		1	0	0	0		none	0	0	0		1	0	0	0
1239	2	women_pediatrics	nurse	pediatrics	yes	2022-05-24	2	3	284	1			15	abhr gloves	1	0	0	0	1			non_invasive	gloves	0	1	0	1	0		0	0				none	0	0	0		1	0				Canalización
1240	2	women_pediatrics	nurse	pediatrics	yes	2022-05-24	2	3	284	1			15	abhr gloves	1	0	0	0	1			non_invasive	none	0	0	0	0	0		1	0				none	0	0	0		1	0				Medicación
1241	2	women_pediatrics	nurse	pediatrics	yes	2022-05-24	2	3	284	1			15	abhr gloves	1	0	0	0	1			non_invasive	gloves	0	1	0	1	0		0	0				none	0	0	0		1	0				Medicación
1242	2	women_pediatrics	nurse	pediatrics	yes	2022-05-24	2	3	284	1			13	abhr gloves	1	0	0	0	1			non_invasive	gloves	0	1	0	1	0		0	0				none	0	0	0		1	0				Medicación
1243	2	women_pediatrics	nurse	pediatrics	yes	2022-05-24	2	3	284	1			12	gloves abhr	1	0	0	0	1			non_invasive	gloves	0	1	0	1	0		0	0				abhs	1	1	0		0	1				Medicación
1244	2	women_pediatrics	doctor	medicine	yes	2022-05-24	2	5	285	1			88	abhr gloves	1	0	0	0	1			non_invasive	none	0	0	0	0	0		1	0				none	0	0	0		1	0				Chequeo de niveles tensionales
1245	2	women_pediatrics	doctor	medicine	yes	2022-05-24	2	5	285	1			88	abhr gloves	1	0	0	0	1			non_invasive	none	0	0	0	0	0		1	0					0	0								Chequeo de niveles tensionales
1246	2	women_pediatrics	doctor	medicine	yes	2022-05-24	2	5	285	1			88	abhr gloves	1	0	0	0	1			non_invasive	none	0	0	0	0	0		1	0				none	0	0	0		1	0				Chequeo de niveles tensionales
1247	2	women_pediatrics	doctor	medicine	yes	2022-05-24	2	5	285	1			93	abhr gloves	1	0	0	0	1			non_invasive	none	0	0	0	0	0		1	0				none	0	0	0		1	0				Chequeo de niveles tensionales
1248	2	women_pediatrics	doctor	medicine	yes	2022-05-24	2	5	285	1			18	abhr gloves	1	0	0	0	1			non_invasive	none	0	0	0	0	0		1	0				none	0	0	0		1	0				Chequeo de niveles tensionales
1250	2	women_pediatrics	radiology_technician	medicine	yes	2022-05-24	2	5	286	1			93	abhr gloves	1	0	0	0	1			non_invasive	none	0	0	0	0	0		1	0	0	0		none	0	0	0		1	0	0	0		Chequeo de abdomén
1251	2	women_pediatrics	radiology_technician	medicine	yes	2022-05-24	2	5	286	1			93	abhr gloves	1	0	0	0	1			invasive	gloves	0	1	0	1	0		0	0	0	0		none	0	0	0		1	0	0	0		Chequeo de úlcera
1252	2	women_pediatrics	radiology_technician	medicine	yes	2022-05-24	2	5	286	1			93	abhr gloves	1	0	0	0	1			non_invasive	none	0	0	0	0	0		1	0	0	0		none	0	0	0		1	0	0	0		Chequeo de niveles tensionales
1253	2	women_pediatrics	radiology_technician	medicine	yes	2022-05-24	2	5	286	1			18	abhr gloves	1	0	0	0	1			non_invasive	none	0	0	0	0	0		1	0	0	0		none	0	0	0		1	0	0	0		Chequeo de niveles tensionales
1254	2	women_pediatrics	radiology_technician	medicine	yes	2022-05-24	2	5	286	1			88	abhr gloves	1	0	0	0	1			non_invasive	none	0	0	0	0	0		1	0	0	0		none	0	0	0		1	0	0	0		Chequeo de niveles tensionales
1255	2	maternity	doctor	ob_gyn	yes	2022-05-24	2	5	287	1			62	abhr water paper gloves	1	1	0	1	1			non_invasive	none	0	0	0	0	0		1	0	0	0		none	0	0	0		1	0	0	0		Chequeo obstétrica
1256	2	maternity	doctor	ob_gyn	yes	2022-05-24	2	5	287	1			62	abhr water paper gloves	1	1	0	1	1			non_invasive	none	0	0	0	0	0		1	0	0	0		none	0	0	0		1	0	0	0		Chequeo obstétrica
1257	2	maternity	doctor	ob_gyn	yes	2022-05-24	2	5	287	1			62	abhr water paper gloves	1	1	0	1	1			non_invasive	none	0	0	0	0	0		1	0	0	0		none	0	0	0		1	0	0	0		Chequeo obstétrica
1258	2	maternity	doctor	ob_gyn	yes	2022-05-24	2	5	287	1			62	abhr water paper gloves	1	1	0	1	1			non_invasive	none	0	0	0	0	0		1	0	0	0		none	0	0	0		1	0	0	0		Chequeo obstétrica
1259	2	maternity	doctor	ob_gyn	yes	2022-05-24	2	5	287	1			62	abhr water paper gloves	1	1	0	1	1			non_invasive	none	0	0	0	0	0		1	0	0	0		none	0	0	0		1	0	0	0		Chequeo obstétrica
1260	2	emergency	nurse	emergencia	yes	2022-05-24	2	5	288	1			44	abhr water gloves paper	1	1	0	1	1			non_invasive	gloves	0	1	0	1	0		0	0	0	0		soap	0	1	1		0	0	0	0		Medicación y canalización
1261	2	emergency	nurse	emergencia	yes	2022-05-24	2	5	288	1			44	abhr water gloves paper	1	1	0	1	1			non_invasive	gloves	0	1	0	1	0		0	0	0	0		other	0	0	0		0	0	0	1	Guantes nuevos	Medicación
1262	2	emergency	nurse	emergencia	yes	2022-05-24	2	5	288	1			44	abhr water gloves paper	1	1	0	1	1			non_invasive	gloves	0	1	0	1	0		0	0	0	0		other	0	0	0		0	0	0	1	Cambio de guantes	Canalización y medicación
1263	2	emergency	nurse	emergencia	yes	2022-05-24	2	5	288	1			44	abhr water gloves paper	1	1	0	1	1			non_invasive	gloves	0	1	0	1	0		0	0	0	0		other	0	0	0		0	0	0	1	Cambio de guante
1264	2	emergency	nurse	emergencia	yes	2022-05-24	2	5	288	1			44	abhr water gloves paper	1	1	0	1	1			non_invasive	gloves	0	1	0	1	0		0	0	0	0		soap	0	1	1		0	0	0	0		Canalización y medicación
1265	1	maternity	doctor	pediatrics	yes	2022-05-24	2	2	289	1			18	abhr gloves	1	0	0	0	1			invasive	gloves	0	1	0	1	0		0	0	0	0		none	0	0	0		1	0	0	0
1266	1	maternity	doctor	pediatrics	yes	2022-05-24	2	2	289	0			18	abhr	1	0	0	0	0			non_invasive	none	0	0	0	0	0		1	0	0	0		none	0	0	0		1	0	0	0
1267	1	maternity	doctor	pediatrics	yes	2022-05-24	2	2	289	1			18	abhr	1	0	0	0	0			non_invasive	none	0	0	0	0	0		1	0	0	0		none	0	0	0		1	0	0	0
1268	1	maternity	doctor	pediatrics	yes	2022-05-24	2	2	289	1			18	abhr	1	0	0	0	0			invasive	none	0	0	0	0	0		1	0	0	0		none	0	0	0		1	0	0	0
1269	1	maternity	doctor	pediatrics	yes	2022-05-24	2	2	289	0			18	abhr	1	0	0	0	0			non_invasive	none	0	0	0	0	0		1	0	0	0		abhs	1	1	0		0	1	0	0
1270	2	maternity	doctor	ob_gyn	yes	2022-05-25	2	5	290	1			61	abhr water paper gloves	1	1	0	1	1			non_invasive	gloves	0	1	0	1	0		0	0				abhs	1	1	0		0	1				Chequeo ginecologico
1271	2	maternity	doctor	ob_gyn	yes	2022-05-25	2	5	290	1			61	abhr water paper gloves	1	1	0	1	1			non_invasive	gloves	0	1	0	1	0		0	0				abhs	1	1	0		0	1				Chequeo ginecològica
1272	2	maternity	doctor	ob_gyn	yes	2022-05-25	2	5	290	1			61	abhr water paper gloves	1	1	0	1	1			non_invasive	gloves	0	1	0	1	0		0	0				abhs	1	1	0		0	1				Chequeo ginecológico
1273	2	maternity	doctor	ob_gyn	yes	2022-05-25	2	5	290	1			61	abhr water paper gloves	1	1	0	1	1			non_invasive	gloves	0	1	0	1	0		0	0				abhs	1	1	0		0	1				Chequeo ginecológico
1274	2	maternity	doctor	ob_gyn	yes	2022-05-25	2	5	290	1			61	abhr water paper gloves	1	1	0	1	1			non_invasive	gloves	0	1	0	1	0		0	0				none	0	0	0		1	0				Chequeo ginecológico
1275	2	maternity	doctor	ob_gyn	yes	2022-05-25	2	5	291	1			72	water abhr gloves paper	1	1	0	1	1			non_invasive	abhs	1	1	1	0	0		0	1				soap	0	1	1		0	0				Chequeo obstétrica
1276	2	maternity	doctor	ob_gyn	yes	2022-05-25	2	5	291	1			72	abhr water paper gloves	1	1	0	1	1			non_invasive	none	0	0	0	0	0		1	0				none	0	0	0		1	0				Chequeo obstétrica
1277	2	maternity	doctor	ob_gyn	yes	2022-05-25	2	5	291	1			72	abhr water paper gloves	1	1	0	1	1			non_invasive	none	0	0	0	0	0		1	0				none	0	0	0		1	0				Chequeo obstétrica
1278	2	maternity	doctor	ob_gyn	yes	2022-05-25	2	5	291	1			74	abhr water paper gloves	1	1	0	1	1			non_invasive	none	0	0	0	0	0		1	0				none	0	0	0		1	0				Chequeo obstétrica
1279	2	maternity	doctor	ob_gyn	yes	2022-05-25	2	5	291	1			72	abhr water paper gloves	1	1	0	1	1			non_invasive	none	0	0	0	0	0		1	0				soap	0	1	1		0	0				Chequeo obstétrica
1280	2	emergency	doctor	emergencia	yes	2022-06-01	2	5	292	1			45	abhr gloves water paper	1	1	0	1	1			non_invasive	soap	0	1	1	0	1		0	0				soap abhs	1	1	1		0	1				Chequeo de niveles tensionales
1281	2	emergency	doctor	emergencia	yes	2022-06-01	2	5	292	1			45	abhr water gloves paper	1	1	0	1	1			non_invasive	soap	0	1	1	0	1		0	0				abhs	1	1	0		0	1				Chequeo de niveles tensionales
1282	2	emergency	doctor	emergencia	yes	2022-06-01	2	5	292	1			45	abhr water gloves paper	1	1	0	1	1			non_invasive	soap abhs	1	1	1	0	1		0	1				abhs soap	1	1	1		0	1				Chequeo de niveles tensionales
1283	2	emergency	doctor	emergencia	yes	2022-06-01	2	5	292	1			45	abhr water gloves paper	1	1	0	1	1			non_invasive	soap abhs	1	1	1	0	1		0	1				abhs	1	1	0		0	1				Chequeo de niveles tensionales
1284	2	emergency	doctor	emergencia	yes	2022-06-01	2	5	292	1			45	abhr water gloves paper	1	1	0	1	1			non_invasive	gloves abhs	1	1	1	1	0		0	1				soap abhs	1	1	1		0	1				Chequeo de niveles tensionales
1286	2	emergency	doctor	emergencia	yes	2022-06-01	2	5	293	1			45	abhr water gloves paper	1	1	0	1	1			non_invasive	none	0	0	0	0	0		1	0	0	0		abhs	1	1	0		0	1	0	0		Chequeo de niveles tensionales
1287	2	emergency	doctor	emergencia	yes	2022-06-01	2	5	293	1			45	abhr water gloves paper	1	1	0	1	1			non_invasive	none	0	0	0	0	0		1	0	0	0		nosoap	0	0	0		0	0	1	0		Chequeo de niveles tensionales
1288	2	emergency	doctor	emergencia	yes	2022-06-01	2	5	293	1			45	abhr water paper gloves	1	1	0	1	1			non_invasive	none	0	0	0	0	0		1	0	0	0		abhs	1	1	0		0	1	0	0		Chequeo de niveles tensionales
1289	2	emergency	doctor	emergencia	yes	2022-06-01	2	5	293	1			45	abhr water paper gloves	1	1	0	1	1			non_invasive	none	0	0	0	0	0		1	0	0	0		abhs	1	1	0		0	1	0	0		Chequeo de niveles tensionales
1290	2	emergency	doctor	emergencia	yes	2022-06-01	2	5	293	1			45	abhr water gloves paper	1	1	0	1	1			non_invasive	none	0	0	0	0	0		1	0	0	0		abhs	1	1	0		0	1	0	0		Chequeo de niveles tensionales
1291	2	women_pediatrics	nurse	ob_gyn	yes	2022-05-24	2	3	294	1			93	abhr gloves water	1	1	0	0	1			non_invasive	gloves	0	1	0	1	0		0	0				soap	0	1	1		0	0				Canalización y medicación
1293	2	emergency	nurse	emergencia	yes	2022-06-02	2	3	295	1			44	abhr water gloves	1	1	0	0	1			non_invasive	gloves	0	1	0	1	0		0	0				none	0	0	0		1	0				Medicación
1294	2	emergency	nurse	emergencia	yes	2022-06-02	2	3	295	1			44	abhr water gloves	1	1	0	0	1			non_invasive	gloves	0	1	0	1	0		0	0				none	0	0	0		1	0				Medicación
1295	2	emergency	nurse	emergencia	yes	2022-06-02	2	3	295	1			44	abhr gloves water	1	1	0	0	1			non_invasive	gloves	0	1	0	1	0		0	0				none	0	0	0		1	0				Medicación
1296	2	emergency	nurse	emergencia	yes	2022-06-02	2	3	295	1			44	abhr water gloves	1	1	0	0	1			non_invasive	gloves	0	1	0	1	0		0	0				none	0	0	0		1	0				Medicación
1297	2	emergency	nurse	emergencia	yes	2022-06-02	2	3	295	1			44	abhr water gloves	1	1	0	0	1			non_invasive	gloves	0	1	0	1	0		0	0				none	0	0	0		1	0				Medicación
1298	2	emergency	doctor	medicine	yes	2022-06-02	2	3	296	1			44	abhr water gloves	1	1	0	0	1			non_invasive	none	0	0	0	0	0		1	0				none	0	0	0		1	0				Palpación abdominal
1299	2	emergency	doctor	medicine	yes	2022-06-02	2	3	296	1			44	abhr water gloves	1	1	0	0	1			non_invasive	none	0	0	0	0	0		1	0				none	0	0	0		1	0				Palpación abdominal
1300	2	emergency	doctor	medicine	yes	2022-06-02	2	3	296	1			44	abhr water gloves	1	1	0	0	1			non_invasive	none	0	0	0	0	0		1	0				none	0	0	0		1	0				Palpación abdominal
1301	2	emergency	doctor	medicine	yes	2022-06-02	2	3	296	1			44	abhr water gloves	1	1	0	0	1			non_invasive	soap	0	1	1	0	1		0	0				none	0	0	0		1	0				Palpación abdominal
1302	2	emergency	doctor	medicine	yes	2022-06-02	2	3	296	1			44	abhr water gloves	1	1	0	0	1			non_invasive	none	0	0	0	0	0		1	0				none	0	0	0		1	0				Palpación abdominal
1303	2	non_covid_icu	doctor	emergencia	yes	2022-06-02	2	3	297	1			44	abhr water gloves	1	1	0	0	1			non_invasive	none	0	0	0	0	0		1	0	0	0		none	0	0	0		1	0	0	0		Chequeo niveles tensionales
1304	2	non_covid_icu	doctor	emergencia	yes	2022-06-02	2	3	297	1			44	abhr water gloves	1	1	0	0	1			non_invasive	none	0	0	0	0	0		1	0	0	0		none	0	0	0		1	0	0	0		Chequeo de colector de líquido
1305	2	non_covid_icu	doctor	emergencia	yes	2022-06-02	2	3	297	1			44	abhr water gloves	1	1	0	0	1			non_invasive	none	0	0	0	0	0		1	0	0	0		none	0	0	0		1	0	0	0		Palpación de abdomen
1306	2	non_covid_icu	doctor	emergencia	yes	2022-06-02	2	3	297	1			43	gloves abhr	1	0	0	0	1			non_invasive	none	0	0	0	0	0		1	0	0	0		none	0	0	0		1	0	0	0		Palpación de extremidades
1307	2	non_covid_icu	doctor	emergencia	yes	2022-06-02	2	3	297	1			43	abhr gloves	1	0	0	0	1			non_invasive	none	0	0	0	0	0		1	0	0	0		none	0	0	0		1	0	0	0		Palpación de extremidades , área pasillo de emergencia
1308	2	women_pediatrics	nurse	medicine	yes	2022-06-03	2	3	298	1			93	abhr gloves	1	0	0	0	1			non_invasive	gloves	0	1	0	1	0		0	0				abhs	1	1	0		0	1				Medicación
1309	2	women_pediatrics	nurse	medicine	yes	2022-06-03	2	3	298	1			88	abhr gloves	1	0	0	0	1			non_invasive	gloves	0	1	0	1	0		0	0				abhs	1	1	0		0	1				Medicación
1310	2	women_pediatrics	nurse	medicine	yes	2022-06-03	2	3	298				88	gloves abhr	1	0	0	0	1			invasive	gloves abhs	1	1	1	1	0		0	1					0	0								Canalización y medicación
1311	2	women_pediatrics	nurse	medicine	yes	2022-06-03	2	3	298	1			88	abhr gloves	1	0	0	0	1			invasive	gloves abhs	1	1	1	1	0		0	1				abhs	1	1	0		0	1				Canalización y medicación
1312	2	women_pediatrics	nurse	medicine	yes	2022-06-03	2	3	298	1			88	abhr gloves	1	0	0	0	1			non_invasive	gloves	0	1	0	1	0		0	0				abhs	1	1	0		0	1				Medicación
1313	2	women_pediatrics	doctor	medicine	yes	2022-06-03	2	5	299	1			17	water paper abhr gloves	1	1	0	1	1			non_invasive	none	0	0	0	0	0		1	0	0	0		none	0	0	0		1	0	0	0		Chequeo de niveles tensionales
1314	2	women_pediatrics	doctor	medicine	yes	2022-06-03	2	5	299	1			18	abhr gloves	1	0	0	0	1			non_invasive	none	0	0	0	0	0		1	0	0	0		none	0	0	0		1	0	0	0		Chequeo de niveles tensionales
1315	2	women_pediatrics	doctor	medicine	yes	2022-06-03	2	5	299	1			21	abhr gloves	1	0	0	0	1			non_invasive	none	0	0	0	0	0		1	0	0	0		none	0	0	0		1	0	0	0		Chequeo de niveles tensionales
1316	2	women_pediatrics	doctor	medicine	yes	2022-06-03	2	5	299	1			88	abhr gloves	1	0	0	0	1			non_invasive	none	0	0	0	0	0		1	0	0	0		none	0	0	0		1	0	0	0		Palpación de abdomén
1317	2	women_pediatrics	doctor	medicine	yes	2022-06-03	2	5	299	1			8	abhr gloves	1	0	0	0	1			non_invasive	none	0	0	0	0	0		1	0	0	0		none	0	0	0		1	0	0	0		Palpación abdominal , chequeo de niveles tensionales
1318	2	women_pediatrics	nurse	medicine	yes	2022-06-06	2	5	300	1			88	abhr gloves	1	0	0	0	1			non_invasive	gloves	0	1	0	1	0		0	0				abhs	1	1	0		0	1				Medicación y canalización
1319	2	women_pediatrics	nurse	medicine	yes	2022-06-06	2	5	300	1			8	abhr gloves	1	0	0	0	1			non_invasive	gloves	0	1	0	1	0		0	0				none	0	0	0		1	0				Medicación
1320	2	women_pediatrics	nurse	medicine	yes	2022-06-06	2	5	300	1			93	abhr gloves	1	0	0	0	1			non_invasive	gloves	0	1	0	1	0		0	0				none	0	0	0		1	0				Medicación
1321	2	women_pediatrics	nurse	medicine	yes	2022-06-06	2	5	300	1			17	water abhr gloves	1	1	0	0	1			invasive	gloves	0	1	0	1	0		0	0				soap	0	1	1		0	0				Canalización
1322	2	women_pediatrics	nurse	medicine	yes	2022-06-06	2	5	300	1			18	water abhr gloves	1	1	0	0	1			non_invasive	gloves	0	1	0	1	0		0	0				none	0	0	0		1	0				Medicación y canalización
1323	2	women_pediatrics	nurse	emergencia	yes	2022-06-08	2	5	301	1			88	abhr gloves	1	0	0	0	1			non_invasive	none	0	0	0	0	0		1	0				none	0	0	0		1	0				Chequeo de niveles tensionales y palpación de abdomén
1324	2	women_pediatrics	nurse	emergencia	yes	2022-06-08	2	5	301	1			88	abhr gloves	1	0	0	0	1			non_invasive	none	0	0	0	0	0		1	0				none	0	0	0		1	0				Chequeo de niveles tensionales
1325	2	women_pediatrics	nurse	emergencia	yes	2022-06-08	2	5	301	1			88	abhr gloves	1	0	0	0	1			non_invasive	none	0	0	0	0	0		1	0				none	0	0	0		1	0				Chequeo de niveles tensionales
1326	2	women_pediatrics	nurse	emergencia	yes	2022-06-08	2	5	301	1			18	abhr gloves water	1	1	0	0	1			non_invasive	none	0	0	0	0	0		1	0				none	0	0	0		1	0				Chequeo de niveles tensionales y estudios
1327	2	women_pediatrics	nurse	emergencia	yes	2022-06-08	2	5	301	1			17	abhr gloves	1	0	0	0	1			non_invasive	gloves	0	1	0	1	0		0	0				none	0	0	0		1	0				Chequeo palpación abdominal y niveles tensionales
1334	2	women_pediatrics	nurse	medicine	yes	2022-06-10	2	3	302	1			21	abhr gloves	1	0	0	0	1			non_invasive	gloves	0	1	0	1	0		0	0				soap	0	1	1		0	0				Medicación
1335	2	women_pediatrics	nurse	medicine	yes	2022-06-10	2	3	302	1			18	gloves abhr	1	0	0	0	1			non_invasive	gloves	0	1	0	1	0		0	0				none	0	0	0		1	0				Medicación
1336	2	women_pediatrics	nurse	medicine	yes	2022-06-10	2	3	302	1			18	abhr gloves	1	0	0	0	1			non_invasive	gloves	0	1	0	1	0		0	0				none	0	0	0		1	0				Medicación
1337	2	women_pediatrics	nurse	medicine	yes	2022-06-10	2	3	302	1			8	abhr gloves	1	0	0	0	1			non_invasive	none	0	0	0	0	0		1	0				none	0	0	0		1	0				Canalización .
1338	2	women_pediatrics	nurse	medicine	yes	2022-06-10	2	3	302	1			8	abhr gloves	1	0	0	0	1			non_invasive	gloves	0	1	0	1	0		0	0				none	0	0	0		1	0				Canalización y medicación
1339	2	emergency	nurse	emergencia	yes	2022-06-10	2	3	303	1			48	abhr water gloves	1	1	0	0	1			non_invasive	none	0	0	0	0	0		1	0				none	0	0	0		1	0				Canalización y medicación
1340	2	emergency	nurse	emergencia	yes	2022-06-10	2	3	303	1			48	abhr gloves water	1	1	0	0	1			non_invasive	gloves	0	1	0	1	0		0	0				none	0	0	0		1	0				Canalización
1341	2	emergency	nurse	emergencia	yes	2022-06-10	2	3	303	1			48	abhr water gloves	1	1	0	0	1			non_invasive	gloves	0	1	0	1	0		0	0				none	0	0	0		1	0				Medicación y canalización
1342	2	emergency	nurse	emergencia	yes	2022-06-10	2	3	303	1			48	abhr water gloves	1	1	0	0	1			non_invasive	none	0	0	0	0	0		1	0				none	0	0	0		1	0				Colocación de mascarilla de reservorio
1343	2	emergency	nurse	emergencia	yes	2022-06-10	2	3	303	1			47	abhr water gloves	1	1	0	0	1			non_invasive	none	0	0	0	0	0		1	0				none	0	0	0		1	0				Colocación de inyección
1344	2	women_pediatrics	nurse	emergencia	yes	2022-06-09	2	5	304	1			88	abhr gloves	1	0	0	0	1			non_invasive	none	0	0	0	0	0		1	0	0	0		none	0	0	0		1	0	0	0		Chequeo de niveles tensionales y palpación de abdomén (Filled out by Kate - data actually collected 8 June)
1345	2	women_pediatrics	nurse	emergencia	yes	2022-06-09	2	5	304	1			88	abhr gloves	1	0	0	0	1			non_invasive	none	0	0	0	0	0		1	0	0	0		none	0	0	0		1	0	0	0		Chequeo de niveles tensionales
1346	2	women_pediatrics	nurse	emergencia	yes	2022-06-09	2	5	304	1			88	abhr gloves	1	0	0	0	1			non_invasive	none	0	0	0	0	0		1	0	0	0		none	0	0	0		1	0	0	0		Chequeo de niveles tensionales
1347	2	women_pediatrics	nurse	emergencia	yes	2022-06-09	2	5	304	1			18	abhr water gloves	1	1	0	0	1			non_invasive	none	0	0	0	0	0		1	0	0	0		none	0	0	0		1	0	0	0		Chequeo de niveles tensionales y estudios
1348	2	women_pediatrics	nurse	emergencia	yes	2022-06-09	2	5	304	1			17	abhr gloves	1	0	0	0	1			non_invasive	gloves	0	1	0	1	0		0	0	0	0		none	0	0	0		1	0	0	0		Chequeo palpación abdominal y niveles tensionales (collected June 8 - entered by Kate)
1349	2	women_pediatrics	nurse	medicine	yes	2022-06-13	2	3	305	1			88	abhr gloves	1	0	0	0	1			non_invasive	gloves	0	1	0	1	0		0	0				none	0	0	0		1	0				Canalización y medicación
1350	2	women_pediatrics	nurse	medicine	yes	2022-06-13	2	3	305	1			88	abhr water gloves	1	1	0	0	1			non_invasive	gloves	0	1	0	1	0		0	0				none	0	0	0		1	0				Canalización y medicación, tocó la silla sin cambiar guantes
1351	2	women_pediatrics	nurse	medicine	yes	2022-06-13	2	3	305	1			93	abhr gloves water	1	1	0	0	1			non_invasive	gloves	0	1	0	1	0		0	0				soap	0	1	1		0	0				Medicación , en el área no hay lavamanos ellas se trasladan a la estación de enfermería a lavarse las manos
1352	2	women_pediatrics	nurse	medicine	yes	2022-06-13	2	3	305	1			8	abhr water gloves	1	1	0	0	1			non_invasive	gloves	0	1	0	1	0		0	0				abhs	1	1	0		0	1				Canalización y medicación
1353	2	women_pediatrics	nurse	medicine	yes	2022-06-13	2	3	305	1			8	abhr gloves	1	0	0	0	1			non_invasive	gloves	0	1	0	1	0		0	0				none	0	0	0		1	0				Canalización y medicación , tocó la silla con los guantes puesto
1354	2	women_pediatrics	nurse	medicine	yes	2022-06-13	2	3	306	1			21	abhr gloves water	1	1	0	0	1			non_invasive	gloves abhs	1	1	1	1	0		0	1				soap	0	1	1		0	0				Canalización y medicación
1355	2	women_pediatrics	nurse	medicine	yes	2022-06-13	2	3	306	1			19	abhr water gloves	1	1	0	0	1			non_invasive	gloves	0	1	0	1	0		0	0				soap	0	1	1		0	0				Medicación
1356	2	women_pediatrics	nurse	medicine	yes	2022-06-13	2	3	306	1			18	abhr water gloves	1	1	0	0	1			non_invasive	gloves	0	1	0	1	0		0	0				soap	0	1	1		0	0				Medicación
1357	2	women_pediatrics	nurse	medicine	yes	2022-06-13	2	3	306	1			18	abhr water gloves	1	1	0	0	1			non_invasive	gloves	0	1	0	1	0		0	0				soap	0	1	1		0	0				Canalización y medicación
1358	2	women_pediatrics	nurse	medicine	yes	2022-06-13	2	3	306	1			19	abhr water gloves	1	1	0	0	1			non_invasive	gloves	0	1	0	1	0		0	0					0	0								Fijación de vía de canalización
1359	2	surgery_trauma	nurse	surgery	yes	2022-06-14	2	5	307	1			4	abhr gloves	1	0	0	0	1			non_invasive	gloves	0	1	0	1	0		0	0	0	0		none	0	0	0		1	0	0	0		Medicación, nota tocó el celular sin cambio de guantes
1360	2	surgery_trauma	nurse	surgery	yes	2022-06-14	2	5	307	1			4	abhr gloves	1	0	0	0	1			invasive	gloves	0	1	0	1	0		0	0	0	0		other	0	0	0		0	0	0	1	Cambio de guantes	Medicación y canalización
1361	2	surgery_trauma	nurse	surgery	yes	2022-06-14	2	5	307	1			4	abhr gloves	1	0	0	0	1			invasive	gloves	0	1	0	1	0		0	0	0	0		other	0	0	0		0	0	0	1	Cambios de guantes	Medicación y canalización , ponen mano a carrito de medicanto antes del cambio de guantes
1362	2	surgery_trauma	nurse	surgery	yes	2022-06-14	2	5	307	1			4	abhr gloves	1	0	0	0	1			non_invasive	gloves	0	1	0	1	0		0	0	0	0		other	0	0	0		0	0	0	1	Cambio de guantes	Medicación
1363	2	surgery_trauma	nurse	surgery	yes	2022-06-14	2	5	307	1			4									non_invasive	gloves	0	1	0	1	0		0	0	0	0		none	0	0	0		1	0	0	0		Medicación
1364	2	women_pediatrics	doctor	medicine	yes	2022-06-14	2	5	308	1			88	abhr gloves	1	0	0	0	1			non_invasive	gloves	0	1	0	1	0		0	0	0	0		none	0	0	0		1	0	0	0		Chequeo de niveles tensionales y palpación abdominal
1365	2	women_pediatrics	doctor	medicine	yes	2022-06-14	2	5	308	1			88	abhr gloves	1	0	0	0	1			non_invasive	none	0	0	0	0	0		1	0	0	0		none	0	0	0		1	0	0	0		Chequeo de niveles tensionales
1366	2	women_pediatrics	doctor	medicine	yes	2022-06-14	2	5	308	1			93	abhr gloves	1	0	0	0	1			invasive	gloves	0	1	0	1	0		0	0	0	0		none	0	0	0		1	0	0	0		Chequeo de pacientes
1367	2	women_pediatrics	doctor	medicine	yes	2022-06-14	2	5	308	1			93	abhr gloves	1	0	0	0	1			invasive	gloves	0	1	0	1	0		0	0	0	0		other	0	0	0		0	0	0	1	Cambios de guantes	Chequeo de niveles tensionales y curaciones de abceso
1368	2	women_pediatrics	doctor	medicine	yes	2022-06-14	2	5	308	1			93	abhr gloves	1	0	0	0	1			non_invasive	none	0	0	0	0	0		1	0	0	0		none	0	0	0		1	0	0	0		Chequeo de niveles tensionales y autorización de alta
1369	2	women_pediatrics	nurse	medicine	yes	2022-06-15	2	5	309	1			17	abhr gloves	1	0	0	0	1			invasive	gloves	0	1	0	1	0		0	0	0	0		other	0	0	0		0	0	0	1	Cambio de guante	Canalización y decanalizar, tocó el cl pero sin los guantes
1370	2	women_pediatrics	nurse	medicine	yes	2022-06-15	2	5	309	1			18	abhr water	1	1	0	0	0			non_invasive	gloves	0	1	0	1	0		0	0	0	0		none	0	0	0		1	0	0	0		Medicación
1371	2	women_pediatrics	nurse	medicine	yes	2022-06-15	2	5	309	1			88	abhr gloves	1	0	0	0	1			invasive	gloves	0	1	0	1	0		0	0	0	0		other	0	0	0		0	0	0	1	Cambio de guantes	Medicación y descanalizacion
1372	2	women_pediatrics	nurse	medicine	yes	2022-06-15	2	5	309	1			8	gloves abhr	1	0	0	0	1			non_invasive	gloves	0	1	0	1	0		0	0	0	0		none	0	0	0		1	0	0	0		Medicación
1373	2	women_pediatrics	nurse	medicine	yes	2022-06-15	2	5	309	1			8	gloves abhr	1	0	0	0	1			non_invasive	gloves other	0	1	0	1	0		0	0	0	1		none	0	0	0		1	0	0	0		Medicación y canalización
1374	2	women_pediatrics	doctor	medicine	yes	2022-06-17	2	3	310	1			93	abhr gloves	1	0	0	0	1			non_invasive	gloves	0	1	0	1	0		0	0				none	0	0	0		1	0				Chequeo de niveles
1375	2	women_pediatrics	doctor	medicine	yes	2022-06-17	2	3	310	1			21	abhr gloves	1	0	0	0	1			non_invasive	gloves	0	1	0	1	0		0	0				none	0	0	0		1	0				Chequeo de niveles tensionales
1376	2	women_pediatrics	doctor	medicine	yes	2022-06-17	2	3	310	1			93	abhr gloves	1	0	0	0	1			non_invasive	none	0	0	0	0	0		1	0				none	0	0	0		1	0				Chequeo de niveles tensionales, no cambió guante ni lavado de manos
1377	2	women_pediatrics	doctor	medicine	yes	2022-06-17	2	3	310	1			88	abhr gloves	1	0	0	0	1				none	0	0	0	0	0		1	0				none	0	0	0		1	0				Palpación de extremidades inferiores
1378	2	women_pediatrics	doctor	medicine	yes	2022-06-17	2	3	310	1			18	abhr gloves	1	0	0	0	1			non_invasive	gloves	0	1	0	1	0		0	0				none	0	0	0		1	0				Chequeo de niveles tensionales
1380	2	women_pediatrics	doctor	medicine	yes	2022-06-17	2	3	311	1			18	abhr gloves	1	0	0	0	1			non_invasive	none	0	0	0	0	0		1	0				none	0	0	0		1	0				Chequeo de niveles tensionales
1381	2	women_pediatrics	doctor	medicine	yes	2022-06-17	2	3	311	1			18	abhr gloves	1	0	0	0	1			non_invasive	none	0	0	0	0	0		1	0				none	0	0	0		1	0				Chequeo de niveles tensionales
1382	2	women_pediatrics	doctor	medicine	yes	2022-06-17	2	3	311	1			19	abhr gloves	1	0	0	0	1			non_invasive	none	0	0	0	0	0		1	0				none	0	0	0		1	0				Chequeo de niveles tensionales
1383	2	women_pediatrics	doctor	medicine	yes	2022-06-17	2	3	311	1			8	abhr gloves	1	0	0	0	1			non_invasive	none	0	0	0	0	0		1	0				none	0	0	0		1	0				Chequeo de niveles tensionales
1384	2	women_pediatrics	doctor	medicine	yes	2022-06-17	2	3	311	1			88	abhr gloves	1	0	0	0	1			non_invasive	none	0	0	0	0	0		1	0				none	0	0	0		1	0				Chequeo de niveles tensionales
1385	2	women_pediatrics	doctor	medicine	yes	2022-06-21	2	5	312	1			93	abhr gloves	1	0	0	0	1			non_invasive	none	0	0	0	0	0		1	0	0	0		none	0	0	0		1	0	0	0		Chequeo de niveles tensionales
1386	2	women_pediatrics	doctor	medicine	yes	2022-06-21	2	5	312	1			88	abhr gloves	1	0	0	0	1			non_invasive	gloves	0	1	0	1	0		0	0	0	0		other	0	0	0		0	0	0	1	Cambio de guantes tomó otro expediente	Chequeo de niveles tensionales y palpación de extremidades y, abdominal
1387	2	women_pediatrics	doctor	medicine	yes	2022-06-21	2	5	312	1			88	abhr gloves	1	0	0	0	1			invasive	gloves	0	1	0	1	0		0	0	0	0		other	0	0	0		0	0	0	1	Cambio de guantes	Chequeo de acceso
1388	2	women_pediatrics	doctor	medicine	yes	2022-06-21	2	5	312	1			88	abhr gloves	1	0	0	0	1			non_invasive	none	0	0	0	0	0		1	0	0	0			0	0								Chequeo de paciente
1389	2	women_pediatrics	doctor	medicine	yes	2022-06-21	2	5	312	1			8	abhr gloves	1	0	0	0	1			non_invasive	none	0	0	0	0	0		1	0	0	0		none	0	0	0		1	0	0	0		Chequeo de niveles tensionales y palpación de
1390	2	women_pediatrics	nurse	medicine	yes	2022-06-21	2	5	313	1			93	abhr gloves	1	0	0	0	1			non_invasive	gloves	0	1	0	1	0		0	0	0	0		other	0	0	0		0	0	0	1	Cambio de guante	Medicación
1391	2	women_pediatrics	nurse	medicine	yes	2022-06-21	2	5	313	1			17	abhr gloves	1	0	0	0	1			invasive	gloves	0	1	0	1	0		0	0	0	0		other	0	0	0		0	0	0	1	Cambio de guantes	Canalización
1392	2	women_pediatrics	nurse	medicine	yes	2022-06-21	2	5	313	1			17	abhr gloves	1	0	0	0	1			invasive	gloves	0	1	0	1	0		0	0	0	0		other	0	0	0		0	0	0	1	Cambio de guantes	Canalización y medicación y curas
1393	2	women_pediatrics	nurse	medicine	yes	2022-06-21	2	5	313	1			19	abhr gloves	1	0	0	0	1				gloves	0	1	0	1	0		0	0	0	0		other	0	0	0		0	0	0	1	Cambio de guantes	Medicación
1394	2	women_pediatrics	nurse	medicine	yes	2022-06-21	2	5	313	1			18	water gloves	0	1	0	0	1			invasive	gloves	0	1	0	1	0		0	0	0	0		other soap	0	1	1		0	0	0	1		Decanalizar paciente de alta, luego tocó los medicamentos
1395	2	women_pediatrics	doctor	medicine	yes	2022-06-22	2	5	314	1			93	abhr gloves	1	0	0	0	1			non_invasive	none	0	0	0	0	0		1	0	0	0		none	0	0	0		1	0	0	0		Chequeo de paciente
1396	2	women_pediatrics	doctor	medicine	yes	2022-06-22	2	5	314	1			88	abhr gloves	1	0	0	0	1			non_invasive	none	0	0	0	0	0		1	0	0	0		abhs	1	1	0		0	1	0	0		Chequeo de niveles tensionales
1397	2	women_pediatrics	doctor	medicine	yes	2022-06-22	2	5	314	1			88	abhr gloves	1	0	0	0	1			non_invasive	none	0	0	0	0	0		1	0	0	0		abhs	1	1	0		0	1	0	0		Chequeo niveles tensionales
1398	2	women_pediatrics	doctor	medicine	yes	2022-06-22	2	5	314	1			8	abhr gloves	1	0	0	0	1			non_invasive	none	0	0	0	0	0		1	0	0	0		none	0	0	0		1	0	0	0		Chequeo de estudio y Chequeo en los pulmones
1399	2	women_pediatrics	doctor	medicine	yes	2022-06-22	2	5	314	1			17	abhr gloves	1	0	0	0	1			non_invasive	none	0	0	0	0	0		1	0	0	0		none	0	0	0		1	0	0	0		Chequeo de niveles tensionales
1400	2	women_pediatrics	doctor	medicine	yes	2022-06-22	2	3	315	1			93	abhr gloves	1	0	0	0	1			non_invasive	none	0	0	0	0	0		1	0				none	0	0	0		1	0				Chequeo de niveles tensionales
1401	2	women_pediatrics	doctor	medicine	yes	2022-06-22	2	3	315	1			93	abhr gloves	1	0	0	0	1			non_invasive	none	0	0	0	0	0		1	0				none	0	0	0		1	0				Chequeo de niveles tensionales .
1402	2	women_pediatrics	doctor	medicine	yes	2022-06-22	2	3	315	1			88	abhr gloves	1	0	0	0	1			non_invasive	none	0	0	0	0	0		1	0				none	0	0	0		1	0				Chequeo de niveles tensionales
1403	2	women_pediatrics	doctor	medicine	yes	2022-06-22	2	3	315	1			88	abhr gloves	1	0	0	0	1			non_invasive	none	0	0	0	0	0		1	0				none	0	0	0		1	0				Chequeo de niveles tensionales
1404	2	women_pediatrics	doctor	medicine	yes	2022-06-22	2	3	315	1			88	abhr gloves	1	0	0	0	1			invasive	gloves	0	1	0	1	0		0	0				none	0	0	0		1	0				Chequeo de niveles tensionales y toma de muestra sanguíneo
1405	2	women_pediatrics	doctor	medicine	yes	2022-06-23	2	3	316	1			18	abhr water gloves	1	1	0	0	1			non_invasive	gloves	0	1	0	1	0		0	0	0	0		none	0	0	0		1	0	0	0		Chequeo físico
1406	2	women_pediatrics	doctor	medicine	yes	2022-06-23	2	3	316	1			88	abhr gloves	1	0	0	0	1			non_invasive	none	0	0	0	0	0		1	0	0	0		none	0	0	0		1	0	0	0		Chequeo físico
1407	2	women_pediatrics	doctor	medicine	yes	2022-06-23	2	3	316	1			9	abhr gloves	1	0	0	0	1			non_invasive	gloves	0	1	0	1	0		0	0	0	0		none	0	0	0		1	0	0	0		Chequeo de niveles tensionales
1408	2	women_pediatrics	doctor	medicine	yes	2022-06-23	2	3	316	1			88	abhr gloves	1	0	0	0	1			non_invasive	gloves	0	1	0	1	0		0	0	0	0		soap	0	1	1		0	0	0	0		Colocación de sonda
1409	2	women_pediatrics	doctor	medicine	yes	2022-06-23	2	3	316	1			8	abhr gloves	1	0	0	0	1			non_invasive	none	0	0	0	0	0		1	0	0	0		none	0	0	0		1	0	0	0		Chequeo de niveles tensionales
1410	2	women_pediatrics	nurse	medicine	yes	2022-06-23	2	3	317	1			18	abhr water gloves	1	1	0	0	1			non_invasive	gloves	0	1	0	1	0		0	0	0	0		soap	0	1	1		0	0	0	0		Canalización
1411	2	women_pediatrics	nurse	medicine	yes	2022-06-23	2	3	317	1			18	abhr water gloves	1	1	0	0	1			non_invasive	gloves	0	1	0	1	0		0	0	0	0		none	0	0	0		1	0	0	0		Chequeo de temperatura
1412	2	women_pediatrics	nurse	medicine	yes	2022-06-23	2	3	317	1			10	gloves	0	0	0	0	1			invasive	gloves	0	1	0	1	0		0	0	0	0		abhs	1	1	0		0	1	0	0		Toma de muestra sanguínea
1413	2	women_pediatrics	nurse	medicine	yes	2022-06-23	2	3	317	1			11	abhr gloves	1	0	0	0	1			invasive	gloves	0	1	0	1	0		0	0	0	0		none	0	0	0		1	0	0	0		Canalización y medicación
1414	2	women_pediatrics	nurse	medicine	yes	2022-06-23	2	3	317	1			10	abhr gloves	1	0	0	0	1			invasive	gloves	0	1	0	1	0		0	0	0	0		none	0	0	0		1	0	0	0		Toma de muestra sanguínea
1415	2	women_pediatrics	doctor	medicine	yes	2022-06-23	2	5	318	1			17	abhr water gloves	1	1	0	0	1			invasive	gloves	0	1	0	1	0		0	0	0	0		other	0	0	0		0	0	0	1	Cambio de guantes	Curaciones de acceso
1416	2	women_pediatrics	doctor	medicine	yes	2022-06-23	2	5	318	1			17	abhr water gloves	1	1	0	0	1			invasive	gloves	0	1	0	1	0		0	0	0	0		other	0	0	0		0	0	0	1	Cambio de guantes	Revisión de estudios y úlcera de pie
1417	2	women_pediatrics	doctor	medicine	yes	2022-06-23	2	5	318	1			18	abhr water gloves	1	1	0	0	1			non_invasive	gloves	0	1	0	1	0		0	0	0	0		none	0	0	0		1	0	0	0		Chequeo de niveles tensionales
1418	2	women_pediatrics	doctor	medicine	yes	2022-06-23	2	5	318	1			8	abhr gloves	1	0	0	0	1			invasive	gloves	0	1	0	1	0		0	0	0	0		other	0	0	0		0	0	0	1	Cambio de guantes	Revicion a paciente y se le tomó muestra
1419	2	women_pediatrics	doctor	medicine	yes	2022-06-23	2	5	318	1			19	abhr water gloves	1	1	0	0	1			non_invasive	none	0	0	0	0	0		1	0	0	0		none	0	0	0		1	0	0	0		Chequeo de niveles tensionales y palpación de abdomén
1421	2	women_pediatrics	nurse	medicine	yes	2022-06-23	2	5	319	1			19	abhr water	1	1	0	0	0			invasive	gloves	0	1	0	1	0		0	0	0	0		other	0	0	0		0	0	0	1	Cambio de guantes	Medicación
1422	2	women_pediatrics	nurse	medicine	yes	2022-06-23	2	5	319	1			19	abhr gloves water	1	1	0	0	1			invasive	gloves	0	1	0	1	0		0	0	0	0		other	0	0	0		0	0	0	1	Cambio de guantes	Medicación y canalización
1423	2	women_pediatrics	nurse	medicine	yes	2022-06-23	2	5	319	1			17									non_invasive	gloves	0	1	0	1	0		0	0	0	0		other	0	0	0		0	0	0	1	Cambio de guantes tocó el cl, ante de cambiar los guantes	Revisión de suero
1424	2	women_pediatrics	nurse	medicine	yes	2022-06-23	2	5	319	1			20	abhr gloves	1	0	0	0	1			non_invasive	gloves	0	1	0	1	0		0	0	0	0		other	0	0	0		0	0	0	1	Cambio de guante	Medicación
1425	2	women_pediatrics	nurse	medicine	yes	2022-06-23	2	5	319	1			20	abhr	1	0	0	0	0			invasive	gloves	0	1	0	1	0		0	0	0	0		soap	0	1	1		0	0	0	0		Medicación y canalización
1426	2	women_pediatrics	nurse	medicine	yes	2022-06-24	2	5	320	1			93	abhr gloves	1	0	0	0	1			non_invasive	gloves	0	1	0	1	0		0	0	0	0		other	0	0	0		0	0	0	1	Cambio de guantes	Medicación
1427	2	women_pediatrics	nurse	medicine	yes	2022-06-24	2	5	320	1			93	abhr	1	0	0	0	0			invasive	gloves	0	1	0	1	0		0	0	0	0		other	0	0	0		0	0	0	1	Cambio de guantes	Canalización y medicación
1428	2	women_pediatrics	nurse	medicine	yes	2022-06-24	2	5	320	1			93	abhr gloves	1	0	0	0	1			non_invasive	gloves	0	1	0	1	0		0	0	0	0		other	0	0	0		0	0	0	1	Cambio de guante	Medicación
1429	2	women_pediatrics	nurse	medicine	yes	2022-06-24	2	5	320	1			88	abhr gloves	1	0	0	0	1			invasive	gloves	0	1	0	1	0		0	0	0	0		none	0	0	0		1	0	0	0		Decanalizar
1430	2	women_pediatrics	nurse	medicine	yes	2022-06-24	2	5	320	1			93									non_invasive	gloves	0	1	0	1	0		0	0	0	0		other	0	0	0		0	0	0	1	Cambio de guante	Medicación
1431	2	women_pediatrics	doctor	medicine	yes	2022-06-24	2	5	321	1			17	abhr water gloves	1	1	0	0	1				none	0	0	0	0	0		1	0	0	0		none	0	0	0		1	0	0	0		Chequeo de niveles tensionales
1432	2	women_pediatrics	doctor	medicine	yes	2022-06-24	2	5	321	1			17	abhr water gloves	1	1	0	0	1			non_invasive	none	0	0	0	0	0		1	0	0	0			0	0								Revisión de paciente y alta
1433	2	women_pediatrics	doctor	medicine	yes	2022-06-24	2	5	321	1			18	abhr water gloves	1	1	0	0	1				none	0	0	0	0	0		1	0	0	0		none	0	0	0		1	0	0	0		Chequeo de niveles tensionales y palpación de abdomén
1434	2	women_pediatrics	doctor	medicine	yes	2022-06-24	2	5	321	1			18	abhr gloves	1	0	0	0	1			non_invasive	none	0	0	0	0	0		1	0	0	0		none	0	0	0		1	0	0	0		Chequeo de niveles tensionales
1435	2	women_pediatrics	doctor	medicine	yes	2022-06-24	2	5	321	1			19	abhr	1	0	0	0	0			non_invasive	none	0	0	0	0	0		1	0	0	0		none	0	0	0		1	0	0	0		Chequeo de niveles tensionales
1436	2	women_pediatrics	doctor	medicine	yes	2022-06-27	2	5	322	1			19	abhr gloves	1	0	0	0	1			invasive	none	0	0	0	0	0		1	0	0	0		none	0	0	0		1	0	0	0		Chequeo de niveles tensionales
1437	2	women_pediatrics	doctor	medicine	yes	2022-06-27	2	5	322	1			19	abhr gloves	1	0	0	0	1			non_invasive	none	0	0	0	0	0		1	0	0	0			0	0								Chequeo de niveles tensionales y palpación de abdomén
1438	2	women_pediatrics	doctor	medicine	yes	2022-06-27	2	5	322	1			18	abhr gloves	1	0	0	0	1			non_invasive	none	0	0	0	0	0		1	0	0	0		none	0	0	0		1	0	0	0		Chequeo de niveles tensionales
1439	2	women_pediatrics	doctor	medicine	yes	2022-06-27	2	5	322	1			18	abhr water gloves	1	1	0	0	1			non_invasive	none	0	0	0	0	0		1	0	0	0		none	0	0	0		1	0	0	0		Chequeo de niveles tensionales
1440	2	women_pediatrics	doctor	medicine	yes	2022-06-27	2	5	322	1			17	abhr water	1	1	0	0	0			invasive	gloves other	0	1	0	1	0		0	0	0	1		other	0	0	0		0	0	0	1	Cambio de guante	Curaciones de úlceras
1441	2	women_pediatrics	nurse	medicine	yes	2022-06-27	2	5	323	1			18	abhr gloves water	1	1	0	0	1			non_invasive	gloves	0	1	0	1	0		0	0	0	0		none	0	0	0		1	0	0	0		Medicación y canalización , cambio de guantes
1442	2	women_pediatrics	nurse	medicine	yes	2022-06-27	2	5	323	1			18	abhr	1	0	0	0	0			non_invasive	gloves	0	1	0	1	0		0	0	0	0		none	0	0	0		1	0	0	0		Medicación , tocó el carro antes de retirar guantes
1443	2	women_pediatrics	nurse	medicine	yes	2022-06-27	2	5	323	1			17	abhr water gloves	1	1	0	0	1			non_invasive	gloves	0	1	0	1	0		0	0	0	0		none	0	0	0		1	0	0	0		Medicación y canalización ' cambiar guantes
1444	2	women_pediatrics	nurse	medicine	yes	2022-06-27	2	5	323	1			19	abhr gloves	1	0	0	0	1			non_invasive	gloves	0	1	0	1	0		0	0	0	0		none	0	0	0		1	0	0	0		Medicación
1445	2	women_pediatrics	nurse	medicine	yes	2022-06-27	2	5	323	1			21	abhr gloves	1	0	0	0	1			non_invasive	gloves	0	1	0	1	0		0	0	0	0		none	0	0	0		1	0	0	0		Medicación ; cambio de guantes
1447	2	women_pediatrics	doctor		yes	2022-06-28	2	3	324	1			21	abhr	1	0	0	0	0			non_invasive	none	0	0	0	0	0		1	0	0	0		none	0	0	0		1	0	0	0		Chequeo general
1448	2	women_pediatrics	doctor		yes	2022-06-28	2	3	324				17	abhr	1	0	0	0	0				none	0	0	0	0	0		1	0	0	0		none	0	0	0		1	0	0	0		Chequeo de niveles tensionales
1449	2	women_pediatrics	doctor		yes	2022-06-28	2	3	324	1			93	abhr	1	0	0	0	0			non_invasive	none	0	0	0	0	0		1	0	0	0		none	0	0	0		1	0	0	0		Chequeo general
1450	2	women_pediatrics	doctor		yes	2022-06-28	2	3	324	1			8	abhr	1	0	0	0	0			non_invasive	none	0	0	0	0	0		1	0	0	0		none	0	0	0		1	0	0	0		Chequeo de niveles tensionales
1451	2	non_covid_icu	nurse	medicine	yes	2022-06-28	2	3	325	1			10	abhr gloves	1	0	0	0	1			non_invasive	gloves	0	1	0	1	0		0	0	0	0		none	0	0	0		1	0	0	0		Medicación y cambio de solución
1452	2	non_covid_icu	nurse	medicine	yes	2022-06-28	2	3	325	1			10	abhr gloves	1	0	0	0	1			non_invasive	none	0	0	0	0	0		1	0	0	0		abhs	1	1	0		0	1	0	0		Alimentación enteral
1453	2	non_covid_icu	nurse	medicine	yes	2022-06-28	2	3	325	1			93	abhr gloves	1	0	0	0	1			non_invasive	none	0	0	0	0	0		1	0	0	0		none	0	0	0		1	0	0	0		Canalización y medicación
1454	2	non_covid_icu	nurse	medicine	yes	2022-06-28	2	3	325	1			93	abhr gloves	1	0	0	0	1			non_invasive	gloves	0	1	0	1	0		0	0	0	0		abhs	1	1	0		0	1	0	0		Medicación y canalización
1455	2	non_covid_icu	nurse	medicine	yes	2022-06-28	2	3	325	1			88	abhr gloves	1	0	0	0	1			non_invasive	gloves	0	1	0	1	0		0	0	0	0		soap	0	1	1		0	0	0	0		Cambio de solución
1456	2	women_pediatrics	nurse	medicine	yes	2022-06-28	2	5	326	1			93	abhr gloves	1	0	0	0	1			non_invasive	gloves	0	1	0	1	0		0	0	0	0		none	0	0	0		1	0	0	0		Medicación revisión de vía. Tocó objeto sin antes lavar la mano
1457	2	women_pediatrics	nurse	medicine	yes	2022-06-28	2	5	326	1			18	abhr water gloves	1	1	0	0	1			non_invasive	gloves	0	1	0	1	0		0	0	0	0		none	0	0	0		1	0	0	0		Medicación
1458	2	women_pediatrics	nurse	medicine	yes	2022-06-28	2	5	326	1			8	abhr gloves	1	0	0	0	1			non_invasive	none	0	0	0	0	0		1	0	0	0		none	0	0	0		1	0	0	0		Medicación y canalización
1459	2	women_pediatrics	nurse	medicine	yes	2022-06-28	2	5	326	1			88	abhr gloves	1	0	0	0	1			non_invasive	gloves	0	1	0	1	0		0	0	0	0		none	0	0	0		1	0	0	0		Medicación
1460	2	women_pediatrics	nurse	medicine	yes	2022-06-28	2	5	326	1			17	gloves	0	0	0	0	1			non_invasive	gloves	0	1	0	1	0		0	0	0	0		none	0	0	0		1	0	0	0		Retiro de solución
1461	2	women_pediatrics	doctor	medicine	yes	2022-06-28	2	5	327	1			93	abhr gloves	1	0	0	0	1			non_invasive	none	0	0	0	0	0		1	0	0	0		none	0	0	0		1	0	0	0		Chequeo de niveles tensionales y estudios
1462	2	women_pediatrics	doctor	medicine	yes	2022-06-28	2	5	327	1			88	abhr gloves	1	0	0	0	1			invasive	gloves	0	1	0	1	0		0	0	0	0		abhs	1	1	0		0	1	0	0		Revisión de paciente y retiro gasas
1463	2	women_pediatrics	doctor	medicine	yes	2022-06-28	2	5	327	1			8	abhr gloves	1	0	0	0	1			non_invasive	none	0	0	0	0	0		1	0	0	0		none	0	0	0		1	0	0	0		Chequeo de niveles tensionales
1464	2	women_pediatrics	doctor	medicine	yes	2022-06-28	2	5	327	1			8	abhr	1	0	0	0	0			non_invasive	none	0	0	0	0	0		1	0	0	0		none	0	0	0		1	0	0	0		Palpación abdominal pulmonar
1465	2	women_pediatrics	doctor	medicine	yes	2022-06-28	2	5	327	1			93	abhr gloves	1	0	0	0	1			invasive	gloves	0	1	0	1	0		0	0	0	0		abhs	1	1	0		0	1	0	0		Chequeo de acceso en espalda cambio de gasa en la misma
1466	2	women_pediatrics	doctor	medicine	yes	2022-06-29	2	5	328	1			17	abhr water gloves	1	1	0	0	1			invasive	gloves	0	1	0	1	0		0	0	0	0		soap	0	1	1		0	0	0	0		Colocación de sonda
1467	2	women_pediatrics	doctor	medicine	yes	2022-06-29	2	5	328	1			17	abhr water gloves	1	1	0	0	1			invasive	gloves	0	1	0	1	0		0	0	0	0		none	0	0	0		1	0	0	0		Curaciones de úlceras en pierna
1468	2	women_pediatrics	doctor	medicine	yes	2022-06-29	2	5	328	1			18	abhr water	1	1	0	0	0			non_invasive	gloves	0	1	0	1	0		0	0	0	0		abhs	1	1	0		0	1	0	0		Chequeo de presión arterial
1469	2	women_pediatrics	doctor	medicine	yes	2022-06-29	2	5	328	1			18	abhr water gloves	1	1	0	0	1			non_invasive	none	0	0	0	0	0		1	0	0	0		none	0	0	0		1	0	0	0		Chequeo y autoriso el alta , escribió en el expediente y tocó el cl. Sin lavar las manos
1470	2	women_pediatrics	doctor	medicine	yes	2022-06-29	2	5	328	1			19	abhr water gloves	1	1	0	0	1			non_invasive	none	0	0	0	0	0		1	0	0	0		none	0	0	0		1	0	0	0		Chequeo de niveles tensionales
1471	2	women_pediatrics	doctor	medicine	yes	2022-06-29	2	5	329	1			88	abhr gloves	1	0	0	0	1			non_invasive	none	0	0	0	0	0		1	0	0	0		none	0	0	0		1	0	0	0		Chequeo de niveles tensionales y estudios
1472	2	women_pediatrics	doctor	medicine	yes	2022-06-29	2	5	329	1			88	abhr gloves	1	0	0	0	1			non_invasive	none	0	0	0	0	0		1	0	0	0		none	0	0	0		1	0	0	0		Chequeo de abdomén y vigilancia de sonda
1473	2	women_pediatrics	doctor	medicine	yes	2022-06-29	2	5	329	1			93	abhr gloves	1	0	0	0	1			non_invasive	none	0	0	0	0	0		1	0	0	0		none	0	0	0		1	0	0	0		Chequeo de niveles tensionales .
1474	2	women_pediatrics	doctor	medicine	yes	2022-06-29	2	5	329	1			8	abhr gloves	1	0	0	0	1			non_invasive	abhs	1	1	1	0	0		0	1	0	0		none	0	0	0		1	0	0	0		Chequeo de niveles tensionales palpación abdominal
1475	2	women_pediatrics	doctor	medicine	yes	2022-06-29	2	5	329	1			93	abhr gloves	1	0	0	0	1			non_invasive	none	0	0	0	0	0		1	0	0	0		none	0	0	0		1	0	0	0		Chequeo fisco_x000D_ _x000D_ _x000D_ Tocó objeto sin lavar la mano
1476	2	women_pediatrics	nurse	medicine	yes	2022-06-29	2	5	330	1			17	abhr water gloves	1	1	0	0	1			non_invasive	gloves	0	1	0	1	0		0	0	0	0		none	0	0	0		1	0	0	0		Medicación y cambio de vía
1477	2	women_pediatrics	nurse	medicine	yes	2022-06-29	2	5	330	1			17	abhr water gloves	1	1	0	0	1			non_invasive	gloves	0	1	0	1	0		0	0	0	0		abhs	1	1	0		0	1	0	0		Medicación
1478	2	women_pediatrics	nurse	medicine	yes	2022-06-29	2	5	330	1			18	abhr water gloves	1	1	0	0	1			non_invasive	gloves	0	1	0	1	0		0	0	0	0		none	0	0	0		1	0	0	0		Medicación
1479	2	women_pediatrics	nurse	medicine	yes	2022-06-29	2	5	330	1			21	abhr gloves	1	0	0	0	1			non_invasive	gloves	0	1	0	1	0		0	0	0	0		none	0	0	0		1	0	0	0		Decanalizar
1480	2	women_pediatrics	nurse	medicine	yes	2022-06-29	2	5	330	1			88	abhr gloves	1	0	0	0	1			non_invasive	gloves	0	1	0	1	0		0	0	0	0		abhs	1	1	0		0	1	0	0		Medicación y canalización
1481	2	women_pediatrics	doctor	medicine	yes	2022-07-01	2	5	331	1			93	abhr gloves	1	0	0	0	1			non_invasive	gloves	0	1	0	1	0		0	0	0	0		none	0	0	0		1	0	0	0		Chequeo de niveles tensionales
1482	2	women_pediatrics	doctor	medicine	yes	2022-07-01	2	5	331	1			93	abhr gloves	1	0	0	0	1			non_invasive	gloves	0	1	0	1	0		0	0	0	0		none	0	0	0		1	0	0	0		Curaciones y chequeo
1483	2	women_pediatrics	doctor	medicine	yes	2022-07-01	2	5	331	1			93	abhr	1	0	0	0	0			non_invasive	gloves	0	1	0	1	0		0	0	0	0		none	0	0	0		1	0	0	0		Chequeo de niveles tensionales
1484	2	women_pediatrics	doctor	medicine	yes	2022-07-01	2	5	331	1			88	abhr gloves	1	0	0	0	1			non_invasive	gloves	0	1	0	1	0		0	0	0	0		none	0	0	0		1	0	0	0		Chequeo de estudio y palpación de abdomén
1485	2	women_pediatrics	doctor	medicine	yes	2022-07-01	2	5	331	1			8	abhr gloves	1	0	0	0	1			non_invasive	gloves	0	1	0	1	0		0	0	0	0		none	0	0	0		1	0	0	0		Chequeo y autorización de alta
1486	2	women_pediatrics	doctor	medicine	yes	2022-07-04	2	5	332	1			17	abhr water gloves	1	1	0	0	1			invasive	gloves	0	1	0	1	0		0	0	0	0		abhs	1	1	0		0	1	0	0		Retiro de sonda y cura de acceso
1487	2	women_pediatrics	doctor	medicine	yes	2022-07-04	2	5	332	1			17	water gloves abhr	1	1	0	0	1			non_invasive	none	0	0	0	0	0		1	0	0	0		none	0	0	0		1	0	0	0		Chequeo de presión arterial
1488	2	women_pediatrics	doctor	medicine	yes	2022-07-04	2	5	332	1			17	abhr water gloves	1	1	0	0	1			non_invasive	none	0	0	0	0	0		1	0	0	0		none	0	0	0		1	0	0	0		Chequeo de de pulmones y palpación de abdomén
1489	2	women_pediatrics	doctor	medicine	yes	2022-07-04	2	5	332	1			18	abhr gloves	1	0	0	0	1			non_invasive	none	0	0	0	0	0		1	0	0	0		none	0	0	0		1	0	0	0		Chequeo de niveles tensionales
1490	2	women_pediatrics	doctor	medicine	yes	2022-07-04	2	5	332	1			17	abhr water gloves	1	1	0	0	1			non_invasive	none	0	0	0	0	0		1	0	0	0		none	0	0	0		1	0	0	0		Chequeo de niveles tensionales
1491	2	women_pediatrics	doctor	medicine	yes	2022-07-04	2	5	333	1			93	abhr gloves	1	0	0	0	1			non_invasive	none	0	0	0	0	0		1	0	0	0		none	0	0	0		1	0	0	0		Chequeo de niveles tensionales y estudios
1492	2	women_pediatrics	doctor	medicine	yes	2022-07-04	2	5	333	1			93	abhr gloves	1	0	0	0	1			non_invasive	gloves	0	1	0	1	0		0	0	0	0		none	0	0	0		1	0	0	0		Revisión de paciente y autorización para el alta
1493	2	women_pediatrics	doctor	medicine	yes	2022-07-04	2	5	333	1			88	abhr gloves	1	0	0	0	1			non_invasive	none	0	0	0	0	0		1	0	0	0		none	0	0	0		1	0	0	0		Chequeo de niveles tensionales y palpación de abdomén
1494	2	women_pediatrics	doctor	medicine	yes	2022-07-04	2	5	333	1			88	abhr gloves	1	0	0	0	1			invasive	gloves	0	1	0	1	0		0	0	0	0		abhs	1	1	0		0	1	0	0		Chequeo de sonda
1495	2	women_pediatrics	doctor	medicine	yes	2022-07-04	2	5	333	1			8	abhr gloves	1	0	0	0	1			non_invasive	none	0	0	0	0	0		1	0	0	0		abhs	1	1	0		0	1	0	0		Chequeo de niveles tensionales y estudios
1496	2	women_pediatrics	nurse	medicine	yes	2022-07-04	2	5	334	1			17	abhr water gloves	1	1	0	0	1			invasive	gloves	0	1	0	1	0		0	0	0	0		none	0	0	0		1	0	0	0		Medicación y cambio de vía
1497	2	women_pediatrics	nurse	medicine	yes	2022-07-04	2	5	334	1			17	abhr water gloves	1	1	0	0	1			invasive	gloves	0	1	0	1	0		0	0	0	0		abhs	1	1	0		0	1	0	0		Medicación y canalización
1498	2	women_pediatrics	nurse	medicine	yes	2022-07-04	2	5	334	1			17	abhr water gloves	1	1	0	0	1			non_invasive	gloves	0	1	0	1	0		0	0	0	0		abhs	1	1	0		0	1	0	0		Medicación
1499	2	women_pediatrics	nurse	medicine	yes	2022-07-04	2	5	334	1			19	abhr water gloves	1	1	0	0	1			invasive	gloves	0	1	0	1	0		0	0	0	0		abhs	1	1	0		0	1	0	0		Medicación y canalización. Nota tocó objeto después de lavar las manos
1500	2	women_pediatrics	nurse	medicine	yes	2022-07-04	2	5	334	1			88	abhr gloves	1	0	0	0	1			non_invasive	gloves	0	1	0	1	0		0	0	0	0		none	0	0	0		1	0	0	0		Medicación
1501	2	women_pediatrics	nurse	medicine	yes	2022-07-05	2	3	335	1			18	abhr gloves	1	0	0	0	1			non_invasive	gloves	0	1	0	1	0		0	0	0	0		soap	0	1	1		0	0	0	0		Medicación y canalización
1502	2	women_pediatrics	nurse	medicine	yes	2022-07-05	2	3	335	1			21	abhr gloves	1	0	0	0	1			non_invasive	gloves	0	1	0	1	0		0	0	0	0		none	0	0	0		1	0	0	0		Medicación y canalización , agarró el teléfono
1503	2	women_pediatrics	nurse	medicine	yes	2022-07-05	2	3	335	1			88	abhr gloves	1	0	0	0	1			non_invasive	abhs	1	1	1	0	0		0	1	0	0		none	0	0	0		1	0	0	0		Cambio de solución parental y palpación de vía
1504	2	women_pediatrics	nurse	medicine	yes	2022-07-05	2	3	335	1			93	abhr gloves	1	0	0	0	1			non_invasive	gloves	0	1	0	1	0		0	0	0	0		none	0	0	0		1	0	0	0		Medicación
1505	2	women_pediatrics	nurse	medicine	yes	2022-07-05	2	3	335	1			93	abhr gloves	1	0	0	0	1			non_invasive	gloves	0	1	0	1	0		0	0	0	0		none	0	0	0		1	0	0	0		Medicación , tocó objetos con los guantes
1506	2	women_pediatrics	nurse	medicine	yes	2022-07-05	2	3	336	1			17	abhr gloves water	1	1	0	0	1			non_invasive	gloves	0	1	0	1	0		0	0	0	0		soap	0	1	1		0	0	0	0		Medicación
1507	2	women_pediatrics	nurse	medicine	yes	2022-07-05	2	3	336	1			19	abhr gloves	1	0	0	0	1			non_invasive	gloves	0	1	0	1	0		0	0	0	0		soap	0	1	1		0	0	0	0		Medicación
1508	2	women_pediatrics	nurse	medicine	yes	2022-07-05	2	3	336	1			19	abhr gloves	1	0	0	0	1			non_invasive	gloves	0	1	0	1	0		0	0	0	0		soap	0	1	1		0	0	0	0		Retiro de canalización
1509	2	women_pediatrics	nurse	medicine	yes	2022-07-05	2	3	336	1			8	abhr gloves	1	0	0	0	1			non_invasive	gloves	0	1	0	1	0		0	0	0	0		none	0	0	0		1	0	0	0		Medicación , tocó objetos sin retirar guantes
1510	2	women_pediatrics	nurse	medicine	yes	2022-07-05	2	3	336	1			88	abhr gloves	1	0	0	0	1			non_invasive	gloves	0	1	0	1	0		0	0	0	0		abhs	1	1	0		0	1	0	0		Medicación
1512	2	women_pediatrics	doctor	medicine	yes	2022-07-05	2	3	337	1			88	abhr gloves	1	0	0	0	1			invasive	gloves	0	1	0	1	0		0	0	0	0		abhs soap	1	1	1		0	1	0	0		Cura abceso
1513	2	women_pediatrics	doctor	medicine	yes	2022-07-05	2	3	337	1			8	abhr gloves	1	0	0	0	1			non_invasive	none	0	0	0	0	0		1	0	0	0		abhs	1	1	0		0	1	0	0		Chequeo de abdomén
1514	2	women_pediatrics	doctor	medicine	yes	2022-07-05	2	3	337	1			10	abhr gloves	1	0	0	0	1			invasive	gloves	0	1	0	1	0		0	0	0	0		none	0	0	0		1	0	0	0		Extracción sanguínea , tocó expediente ante de retirar guantes
1515	2	women_pediatrics	doctor	medicine	yes	2022-07-05	2	3	337	1			8	abhr gloves	1	0	0	0	1			invasive	gloves	0	1	0	1	0		0	0	0	0		none	0	0	0		1	0	0	0		Extracción sanguínea ,se tocó la mascarilla y la ropa sin lavar mano
1516	2	women_pediatrics	doctor	medicine	yes	2022-07-05	2	3	337	1			88	abhr gloves	1	0	0	0	1			invasive	gloves	0	1	0	1	0		0	0	0	0		none	0	0	0		1	0	0	0		Extracción sanguínea
1517	2	women_pediatrics	nurse	medicine	yes	2022-07-05	2	5	338	1			93	abhr gloves	1	0	0	0	1			non_invasive	gloves	0	1	0	1	0		0	0	0	0		none	0	0	0		1	0	0	0		Decanalizar
1518	2	women_pediatrics	nurse	medicine	yes	2022-07-05	2	5	338	1			93	abhr gloves	1	0	0	0	1			non_invasive	gloves	0	1	0	1	0		0	0	0	0		none	0	0	0		1	0	0	0		Medicación
1519	2	women_pediatrics	nurse	medicine	yes	2022-07-05	2	5	338	1			93	abhr gloves	1	0	0	0	1			non_invasive	gloves	0	1	0	1	0		0	0	0	0		none	0	0	0		1	0	0	0		Medicación y cambio de vía
1520	2	women_pediatrics	nurse	medicine	yes	2022-07-05	2	5	338	1			88	abhr gloves	1	0	0	0	1			non_invasive	gloves	0	1	0	1	0		0	0	0	0		none	0	0	0		1	0	0	0		Medicación
1521	2	women_pediatrics	nurse	medicine	yes	2022-07-05	2	5	338	1			88	abhr gloves	1	0	0	0	1			non_invasive	gloves	0	1	0	1	0		0	0	0	0		none	0	0	0		1	0	0	0		Medicación y canalización
1522	2	women_pediatrics	nurse	medicine	yes	2022-07-05	2	5	339	1			8	abhr gloves	1	0	0	0	1			non_invasive	gloves	0	1	0	1	0		0	0	0	0			0	0								Decanalizar y canalización
1523	2	women_pediatrics	nurse	medicine	yes	2022-07-05	2	5	339	1			17	abhr water gloves	1	1	0	0	1			non_invasive	gloves	0	1	0	1	0		0	0	0	0			0	0								Medicación
1524	2	women_pediatrics	nurse	medicine	yes	2022-07-05	2	5	339	1			17	abhr water gloves	1	1	0	0	1			invasive	gloves	0	1	0	1	0		0	0	0	0			0	0								Medicación y canalización
1525	2	women_pediatrics	nurse	medicine	yes	2022-07-05	2	5	339	1			18	abhr gloves	1	0	0	0	1			non_invasive	gloves	0	1	0	1	0		0	0	0	0		none	0	0	0		1	0	0	0		Medicación
1526	2	women_pediatrics	nurse	medicine	yes	2022-07-05	2	5	339	1			19	abhr water gloves	1	1	0	0	1			non_invasive	gloves	0	1	0	1	0		0	0	0	0		none	0	0	0		1	0	0	0		Cambio de solución y medicación,. Nota tocó el cl con lo mismo guantes sin cambiarlo
1527	2	women_pediatrics	doctor	medicine	yes	2022-07-06	2	5	340	1			88	abhr gloves	1	0	0	0	1			invasive	gloves	0	1	0	1	0		0	0	0	0		abhs	1	1	0		0	1	0	0		Curaciones
1528	2	women_pediatrics	doctor	medicine	yes	2022-07-06	2	5	340	1			88	abhr gloves	1	0	0	0	1			non_invasive	none	0	0	0	0	0		1	0	0	0		none	0	0	0		1	0	0	0		Chequeo de niveles tensionales
1529	2	women_pediatrics	doctor	medicine	yes	2022-07-06	2	5	340	1			93	abhr gloves	1	0	0	0	1			non_invasive	none	0	0	0	0	0		1	0	0	0		none	0	0	0		1	0	0	0		Chequeo de niveles tensionales
1530	2	women_pediatrics	doctor	medicine	yes	2022-07-06	2	5	340	1			88	abhr gloves	1	0	0	0	1			non_invasive	none	0	0	0	0	0		1	0	0	0		none	0	0	0		1	0	0	0		Palpación de pulmones
1531	2	women_pediatrics	doctor	medicine	yes	2022-07-06	2	5	340	1			88	abhr gloves	1	0	0	0	1			non_invasive	none	0	0	0	0	0		1	0	0	0		none	0	0	0		1	0	0	0		Chequeo de extremidades
1532	2	women_pediatrics	nurse	medicine	yes	2022-07-06	2	5	341	1			8	abhr gloves	1	0	0	0	1			non_invasive	none	0	0	0	0	0		1	0	0	0		none	0	0	0		1	0	0	0		Decanalizar por alta de paciente
1533	2	women_pediatrics	nurse	medicine	yes	2022-07-06	2	5	341	1			18	abhr water gloves	1	1	0	0	1			non_invasive	none	0	0	0	0	0		1	0	0	0		none	0	0	0		1	0	0	0		Medicación
1534	2	women_pediatrics	nurse	medicine	yes	2022-07-06	2	5	341	1			18	abhr water gloves	1	1	0	0	1			non_invasive	gloves	0	1	0	1	0		0	0	0	0		none	0	0	0		1	0	0	0		Cambio de vía y solución tocó objeto
1535	2	women_pediatrics	nurse	medicine	yes	2022-07-06	2	5	341	1			18	abhr gloves	1	0	0	0	1			non_invasive	gloves	0	1	0	1	0		0	0	0	0		none	0	0	0		1	0	0	0		Medicación
1536	2	women_pediatrics	nurse	medicine	yes	2022-07-06	2	5	341	1			19	abhr water gloves	1	1	0	0	1			non_invasive	gloves	0	1	0	1	0		0	0	0	0		abhs	1	1	0		0	1	0	0		Medicación y canalización
1537	2	women_pediatrics	nurse	medicine	yes	2022-06-09	2	5	342	1			19	abhr gloves	1	0	0	0	1			invasive	gloves	0	1	0	1	0		0	0	0	0		none	0	0	0		1	0	0	0		Decanalizar y medicar (June 6, entered by Kate)
1538	2	women_pediatrics	nurse	medicine	yes	2022-06-09	2	5	342	1			88	abhr gloves	1	0	0	0	1			invasive	gloves	0	1	0	1	0		0	0	0	0		none	0	0	0		1	0	0	0		Decanalizar
1539	2	women_pediatrics	nurse	medicine	yes	2022-06-09	2	5	342	1			18	abhr gloves	1	0	0	0	1			invasive	gloves	0	1	0	1	0		0	0	0	0		other	0	0	0		0	0	0	1	Blank	Medicación y canalización
1540	2	women_pediatrics	nurse	medicine	yes	2022-06-09	2	5	342	1			21	water gloves	0	1	0	0	1			non_invasive	gloves	0	1	0	1	0		0	0	0	0		none	0	0	0		1	0	0	0		Medicación
1541	2	women_pediatrics	nurse	medicine	yes	2022-06-09	2	5	342	1			17	abhr gloves	1	0	0	0	1			non_invasive	gloves	0	1	0	1	0		0	0	0	0		none	0	0	0		1	0	0	0		Chequeo de via
1543	2	surgery_trauma	nurse	surgery	yes	2022-10-12	3	5	343	1			4	gloves	0	0	0	0	1			non_invasive	gloves	0	1	0	1	0		0	0	0	0		abhs	1	1	0		0	1	0	0		Medicación
1544	2	surgery_trauma	nurse	surgery	yes	2022-10-12	3	5	343	1			4	gloves	0	0	0	0	1			invasive	gloves	0	1	0	1	0		0	0	0	0		abhs	1	1	0		0	1	0	0		Medicación y canalización
1545	2	surgery_trauma	nurse	surgery	yes	2022-10-12	3	5	343	1			4	water	0	1	0	0	0			non_invasive	gloves	0	1	0	1	0		0	0	0	0		none	0	0	0		1	0	0	0		Cambio de solución
1546	2	surgery_trauma	nurse	surgery	yes	2022-10-12	3	5	343	1			4	water	0	1	0	0	0			non_invasive	gloves	0	1	0	1	0		0	0	0	0		abhs	1	1	0		0	1	0	0		Medicación
1547	2	surgery_trauma	nurse	surgery	yes	2022-10-12	3	5	343	1			4	water	0	1	0	0	0			invasive	gloves	0	1	0	1	0		0	0	0	0		nosoap	0	0	0		0	0	1	0		Medicación y cambio de vía
1548	2	trauma	nurse	surgery	yes	2022-10-21	3	5	344	1	1	outside	4	water gloves	0	1	0	0	1	0	0	non_invasive	gloves abhs	1	1	1	1	0		0	1	0	0		abhs	1	1	0		0	1	0	0
1549	2	trauma	nurse	surgery	yes	2022-10-21	3	5	344	1	1	outside	4	water gloves	0	1	0	0	1	0	0	invasive	gloves	0	1	0	1	0		0	0	0	0		abhs	1	1	0		0	1	0	0
1550	2	trauma	nurse	surgery	yes	2022-10-21	3	5	344	1	1	outside	4	water gloves	0	1	0	0	1	0	0	non_invasive	gloves	0	1	0	1	0		0	0	0	0		none	0	0	0		1	0	0	0
1551	2	trauma	nurse	surgery	yes	2022-10-21	3	5	344	1	1	outside	6	water gloves	0	1	0	0	1	0	0	invasive	gloves	0	1	0	1	0		0	0	0	0		abhs	1	1	0		0	1	0	0
1552	2	trauma	nurse	surgery	yes	2022-10-21	3	5	344	1	1	outside	6	water gloves	0	1	0	0	1	0	0	non_invasive	gloves	0	1	0	1	0		0	0	0	0		abhs	1	1	0		0	1	0	0
1554	2	maternal	nurse	pediatrics	yes	2022-10-21	3	5	345	1	1	outside	13	water gloves	0	1	0	0	1	0	0	invasive	gloves	0	1	0	1	0		0	0	0	0		none	0	0	0		1	0	0	0
1555	2	maternal	nurse	pediatrics	yes	2022-10-21	3	5	345	1	1	outside	13	water gloves abhr	1	1	0	0	1	0	0	non_invasive	gloves	0	1	0	1	0		0	0	0	0		none	0	0	0		1	0	0	0
1556	2	maternal	nurse	pediatrics	yes	2022-10-21	3	5	345	1	1	outside	14	water gloves abhr	1	1	0	0	1	0	0	non_invasive	gloves	0	1	0	1	0		0	0	0	0		abhs	1	1	0		0	1	0	0
1557	2	maternal	nurse	pediatrics	yes	2022-10-21	3	5	345	1	1	outside	13	water gloves abhr	1	1	0	0	1	0	0	invasive	gloves	0	1	0	1	0		0	0	0	0		soap	0	1	1		0	0	0	0
1558	2	maternal	nurse	pediatrics	yes	2022-10-21	3	5	345	1	1	outside	15	water gloves	0	1	0	0	1	0	0	non_invasive	gloves	0	1	0	1	0		0	0	0	0		abhs	1	1	0		0	1	0	0
1559	2	maternal	nurse	pediatrics	yes	2022-10-24	3	5	346	1	1	outside	12	water gloves abhr	1	1	0	0	1	0	0	non_invasive	gloves	0	1	0	1	0		0	0	0	0		none	0	0	0		1	0	0	0
1560	2	maternal	nurse	pediatrics	yes	2022-10-24	3	5	346	1	1	outside	12	water abhr	1	1	0	0	0	0	0	invasive	gloves	0	1	0	1	0		0	0	0	0		abhs	1	1	0		0	1	0	0
1561	2	maternal	nurse	pediatrics	yes	2022-10-24	3	5	346	1	1	outside	14	water gloves abhr	1	1	0	0	1	0	0	non_invasive	gloves	0	1	0	1	0		0	0	0	0		abhs	1	1	0		0	1	0	0
1562	2	maternal	nurse	pediatrics	yes	2022-10-24	3	5	346	1	1	outside	14	water gloves abhr	1	1	0	0	1	0	0	non_invasive	gloves	0	1	0	1	0		0	0	0	0		none	0	0	0		1	0	0	0
1563	2	maternal	nurse	pediatrics	yes	2022-10-24	3	5	346	1	1	outside	15	water gloves abhr	1	1	0	0	1	0	0	non_invasive	gloves	0	1	0	1	0		0	0	0	0		abhs	1	1	0		0	1	0	0
1564	2	maternal	doctor	pediatrics	yes	2022-10-24	3	5	347	1	1	outside	12	water abhr	1	1	0	0	0	0	0	non_invasive	none	0	0	0	0	0		1	0	0	0		abhs	1	1	0		0	1	0	0
1565	2	maternal	doctor	pediatrics	yes	2022-10-24	3	5	347	1	1	outside	12	water gloves abhr	1	1	0	0	1	0	0	non_invasive	none	0	0	0	0	0		1	0	0	0		abhs	1	1	0		0	1	0	0
1566	2	maternal	doctor	pediatrics	yes	2022-10-24	3	5	347	1	1	outside	15	water gloves	0	1	0	0	1	0	0	non_invasive	gloves	0	1	0	1	0		0	0	0	0		none	0	0	0		1	0	0	0
1567	2	maternal	doctor	pediatrics	yes	2022-10-24	3	5	347	1	1	outside	13	water gloves abhr	1	1	0	0	1	0	0	non_invasive	gloves	0	1	0	1	0		0	0	0	0		none	0	0	0		1	0	0	0
1568	2	maternal	doctor	pediatrics	yes	2022-10-24	3	5	347	1	1	outside	13	water gloves abhr	1	1	0	0	1	0	0	non_invasive	none	0	0	0	0	0		1	0	0	0		abhs	1	1	0		0	1	0	0
1569	2	surgery_trauma	doctor	surgery	yes	2022-10-12	3	5	348	1			6	water gloves abhr	1	1	0	0	1			invasive	gloves	0	1	0	1	0		0	0	0	0		abhs	1	1	0		0	1	0	0		Curaciones
1570	2	surgery_trauma	doctor	surgery	yes	2022-10-12	3	5	348	1			6	water gloves abhr	1	1	0	0	1			invasive	gloves	0	1	0	1	0		0	0	0	0		abhs	1	1	0		0	1	0	0		Curaciones
1571	2	surgery_trauma	doctor	surgery	yes	2022-10-12	3	5	348	1			6	water gloves abhr	1	1	0	0	1			invasive	gloves	0	1	0	1	0		0	0	0	0		none	0	0	0		1	0	0	0		Retiro de sonda
1572	2	surgery_trauma	doctor	surgery	yes	2022-10-12	3	5	348	1			6	water gloves abhr	1	1	0	0	1			invasive	gloves	0	1	0	1	0		0	0	0	0		none	0	0	0		1	0	0	0		Curaciones
1573	2	surgery_trauma	doctor	surgery	yes	2022-10-12	3	5	348	1			6	water gloves abhr	1	1	0	0	1			invasive	gloves	0	1	0	1	0		0	0	0	0		none	0	0	0		1	0	0	0		Retiro de bandas
1574	2	surgery_trauma	nurse	surgery	yes	2022-10-13	3	5	349	1			4	water	0	1	0	0	0			invasive	gloves	0	1	0	1	0		0	0	0	0		abhs	1	1	0		0	1	0	0		Curaciones y postura de sonda
1575	2	surgery_trauma	nurse	surgery	yes	2022-10-13	3	5	349	1			4	water gloves	0	1	0	0	1			non_invasive	gloves	0	1	0	1	0		0	0	0	0		none	0	0	0		1	0	0	0		Retiro de curas
1576	2	surgery_trauma	nurse	surgery	yes	2022-10-13	3	5	349	1			4	water	0	1	0	0	0			invasive	gloves	0	1	0	1	0		0	0	0	0		none	0	0	0		1	0	0	0		Curaciones y medicación
1577	2	surgery_trauma	nurse	surgery	yes	2022-10-13	3	5	349	1			4	water	0	1	0	0	0			invasive	gloves	0	1	0	1	0		0	0	0	0		none	0	0	0		1	0	0	0		Posturas de sonda
1578	2	surgery_trauma	nurse	surgery	yes	2022-10-13	3	5	349	1			6	water gloves	0	1	0	0	1			invasive	gloves	0	1	0	1	0		0	0	0	0		none	0	0	0		1	0	0	0		Curaciones
1579	2	trauma	doctor	surgery	yes	2022-10-26	3	5	350	1	1	outside	4	gloves abhr water	1	1	0	0	1	0	0	non_invasive	gloves	0	1	0	1	0		0	0	0	0		none	0	0	0		1	0	0	0
1580	2	trauma	doctor	surgery	yes	2022-10-26	3	5	350	1	1	outside	4	abhr water gloves	1	1	0	0	1	0	0	non_invasive	gloves	0	1	0	1	0		0	0	0	0		none	0	0	0		1	0	0	0
1581	2	trauma	doctor	surgery	yes	2022-10-26	3	5	350	1	1	outside	4	abhr water gloves	1	1	0	0	1	0	0	invasive	gloves	0	1	0	1	0		0	0	0	0		abhs	1	1	0		0	1	0	0
1582	2	trauma	doctor	surgery	yes	2022-10-26	3	5	350	1	1	outside	6	abhr water gloves	1	1	0	0	1	0	0	invasive	gloves	0	1	0	1	0		0	0	0	0		abhs	1	1	0		0	1	0	0
1583	2	trauma	doctor	surgery	yes	2022-10-26	3	5	350	1	1	outside	6	abhr water gloves	1	1	0	0	1	0	0	non_invasive	gloves	0	1	0	1	0		0	0	0	0		none	0	0	0		1	0	0	0
1584	2	trauma	nurse	surgery	yes	2022-10-26	3	5	351	1	1	outside	6	abhr water gloves	1	1	0	0	1	0	0	invasive	gloves	0	1	0	1	0		0	0	0	0		abhs	1	1	0		0	1	0	0
1585	2	trauma	nurse	surgery	yes	2022-10-26	3	5	351	1	1	outside	6	abhr water gloves	1	1	0	0	1	0	0	non_invasive	gloves	0	1	0	1	0		0	0	0	0		none	0	0	0		1	0	0	0
1586	2	trauma	nurse	surgery	yes	2022-10-26	3	5	351	1	1	outside	5	abhr water gloves	1	1	0	0	1	0	0	non_invasive	gloves	0	1	0	1	0		0	0	0	0		abhs	1	1	0		0	1	0	0
1587	2	trauma	nurse	surgery	yes	2022-10-26	3	5	351	1	1	outside	5	abhr water gloves	1	1	0	0	1	0	0	non_invasive	gloves	0	1	0	1	0		0	0	0	0		none	0	0	0		1	0	0	0
1588	2	trauma	nurse	surgery	yes	2022-10-26	3	5	351	1	1	outside	4	abhr water gloves	1	1	0	0	1	0	0	non_invasive	gloves	0	1	0	1	0		0	0	0	0		abhs	1	1	0		0	1	0	0
1589	2	trauma	nurse	surgery	yes	2022-10-26	3	5	352	1	1	outside	4	abhr water gloves	1	1	0	0	1	0	0	non_invasive	gloves	0	1	0	1	0		0	0	0	0		none	0	0	0		1	0	0	0
1590	2	trauma	nurse	surgery	yes	2022-10-26	3	5	352	1	1	outside	4	abhr water gloves	1	1	0	0	1	0	0	non_invasive	gloves	0	1	0	1	0		0	0	0	0		none	0	0	0		1	0	0	0
1591	2	trauma	nurse	surgery	yes	2022-10-26	3	5	352	1	1	outside	4	abhr water gloves	1	1	0	0	1	0	0	invasive	gloves	0	1	0	1	0		0	0	0	0		abhs	1	1	0		0	1	0	0
1592	2	trauma	nurse	surgery	yes	2022-10-26	3	5	352	1	1	outside	4	abhr water gloves	1	1	0	0	1	0	0	non_invasive	gloves	0	1	0	1	0		0	0	0	0		none	0	0	0		1	0	0	0
1593	2	trauma	nurse	surgery	yes	2022-10-26	3	5	352	1	1	outside	4	abhr water gloves	1	1	0	0	1	0	0	non_invasive	gloves	0	1	0	1	0		0	0	0	0		abhs	1	1	0		0	1	0	0
1594	2	emergency	doctor	medicine	yes	2022-10-26	3	5	353	1	1	outside	45	abhr water paper	1	1	0	1	0	0	0	non_invasive	none	0	0	0	0	0		1	0	0	0		none	0	0	0		1	0	0	0
1595	2	emergency	doctor	medicine	yes	2022-10-26	3	5	353	1	1	outside	45	abhr water paper gloves	1	1	0	1	1	0	0	non_invasive	abhs	1	1	1	0	0		0	1	0	0		none	0	0	0		1	0	0	0
1596	2	emergency	doctor	medicine	yes	2022-10-26	3	5	353	1	1	outside	45	abhr water paper gloves	1	1	0	1	1	0	0	non_invasive	none	0	0	0	0	0		1	0	0	0		none	0	0	0		1	0	0	0
1597	2	emergency	doctor	medicine	yes	2022-10-26	3	5	353	1	1	outside	45	abhr water paper gloves	1	1	0	1	1	0	0	non_invasive	none	0	0	0	0	0		1	0	0	0		none	0	0	0		1	0	0	0
1598	2	emergency	doctor	medicine	yes	2022-10-26	3	5	353	1	1	outside	45	abhr water paper gloves	1	1	0	1	1	0	0	non_invasive	none	0	0	0	0	0		1	0	0	0		none	0	0	0		1	0	0	0
1599	2	maternal	doctor	ob_gyn	yes	2022-10-28	3	5	354	1	1	inside	66	water soap paper gloves abhr	1	1	1	1	1	0	0	non_invasive	gloves	0	1	0	1	0		0	0	0	0		nosoap	0	0	0		0	0	1	0
1600	2	maternal	doctor	ob_gyn	yes	2022-10-28	3	5	354	1	1	inside	66	abhr water soap paper gloves	1	1	1	1	1	0	0	non_invasive	gloves	0	1	0	1	0		0	0	0	0		none	0	0	0		1	0	0	0
1601	2	maternal	doctor	ob_gyn	yes	2022-10-28	3	5	354	1	1	inside	66	abhr water soap paper gloves	1	1	1	1	1	0	0	non_invasive	gloves	0	1	0	1	0		0	0	0	0		soap	0	1	1		0	0	0	0
1602	2	maternal	doctor	ob_gyn	yes	2022-10-28	3	5	354	1	1	inside	66	abhr water soap paper gloves	1	1	1	1	1	0	0	non_invasive	gloves	0	1	0	1	0		0	0	0	0		abhs	1	1	0		0	1	0	0
1603	2	maternal	doctor	ob_gyn	yes	2022-10-28	3	5	354	1	1	inside	66	abhr water soap paper gloves	1	1	1	1	1	0	0	non_invasive	gloves	0	1	0	1	0		0	0	0	0		soap	0	1	1		0	0	0	0
1604	2	maternal	patient_transport	medicine	yes	2022-10-28	3	5	355	1	1	outside	17	abhr water gloves	1	1	0	0	1	0	0	invasive	gloves	0	1	0	1	0		0	0	0	0		none	0	0	0		1	0	0	0
1605	2	maternal	patient_transport	medicine	yes	2022-10-28	3	5	355	1	1	outside	17	abhr water gloves	1	1	0	0	1	0	0	non_invasive	gloves	0	1	0	1	0		0	0	0	0		none	0	0	0		1	0	0	0
1606	2	maternal	patient_transport	medicine	yes	2022-10-28	3	5	355	1	1	outside	19	abhr water gloves	1	1	0	0	1	0	0	non_invasive	gloves	0	1	0	1	0		0	0	0	0		none	0	0	0		1	0	0	0
1607	2	maternal	patient_transport	medicine	yes	2022-10-28	3	5	355	1	1	outside	19	abhr water paper gloves	1	1	0	1	1	0	0	non_invasive	gloves	0	1	0	1	0		0	0	0	0		none	0	0	0		1	0	0	0
1608	2	maternal	patient_transport	medicine	yes	2022-10-28	3	5	355	1	1	outside	21	abhr gloves	1	0	0	0	1	0	0	non_invasive	none	0	0	0	0	0		1	0	0	0		abhs	1	1	0		0	1	0	0
1609	2	maternal	nurse	medicine	yes	2022-10-28	3	5	356	1	1	outside	17	abhr water gloves paper soap	1	1	1	1	1	0	0	invasive	gloves	0	1	0	1	0		0	0	0	0		abhs	1	1	0		0	1	0	0
1610	2	maternal	nurse	medicine	yes	2022-10-28	3	5	356	1	1	outside	17	abhr water soap paper gloves	1	1	1	1	1	0	0	non_invasive	gloves	0	1	0	1	0		0	0	0	0		abhs	1	1	0		0	1	0	0
1611	2	maternal	nurse	medicine	yes	2022-10-28	3	5	356	1	1	outside	8	abhr water gloves	1	1	0	0	1	0	0	non_invasive	gloves	0	1	0	1	0		0	0	0	0		none	0	0	0		1	0	0	0
1612	2	maternal	nurse	medicine	yes	2022-10-28	3	5	356	1	1	outside	8	water gloves abhr	1	1	0	0	1	0	0	non_invasive	gloves	0	1	0	1	0		0	0	0	0		none	0	0	0		1	0	0	0
1613	2	maternal	nurse	medicine	yes	2022-10-28	3	5	356	1	1	outside	88	abhr water gloves	1	1	0	0	1	0	0	non_invasive	gloves	0	1	0	1	0		0	0	0	0		abhs	1	1	0		0	1	0	0
1614	2	maternity	doctor	ob_gyn	yes	2022-10-27	3	5	357	1	1	inside	61	abhr water paper gloves	1	1	0	1	1	0	0	non_invasive	abhs	1	1	1	0	0		0	1	0	0		none	0	0	0		1	0	0	0
1615	2	maternity	doctor	ob_gyn	yes	2022-10-27	3	5	357	1	1	inside	61	abhr water paper gloves	1	1	0	1	1	0	0	non_invasive	none	0	0	0	0	0		1	0	0	0		none	0	0	0		1	0	0	0
1616	2	maternity	doctor	ob_gyn	yes	2022-10-27	3	5	357	1	1	inside	61	abhr water paper gloves	1	1	0	1	1	0	0	non_invasive	none	0	0	0	0	0		1	0	0	0		none	0	0	0		1	0	0	0
1617	2	maternity	doctor	ob_gyn	yes	2022-10-27	3	5	357	1	1	inside	61	abhr water cloth	1	1	0	0	0	1	0	non_invasive	none	0	0	0	0	0		1	0	0	0		none	0	0	0		1	0	0	0
1618	2	maternity	doctor	ob_gyn	yes	2022-10-27	3	5	357	1	1	inside	61	abhr water paper gloves	1	1	0	1	1	0	0	non_invasive	none	0	0	0	0	0		1	0	0	0		none	0	0	0		1	0	0	0
1619	2	maternity	doctor	ob_gyn	yes	2022-10-27	3	5	358	1	1	inside	62	abhr water soap paper gloves	1	1	1	1	1	0	0	non_invasive	abhs	1	1	1	0	0		0	1	0	0		none	0	0	0		1	0	0	0
1620	2	maternity	doctor	ob_gyn	yes	2022-10-27	3	5	358	1	1	inside	62	abhr water soap paper gloves	1	1	1	1	1	0	0	non_invasive	none	0	0	0	0	0		1	0	0	0		none	0	0	0		1	0	0	0
1621	2	maternity	doctor	ob_gyn	yes	2022-10-27	3	5	358	1	1	inside	62	abhr water soap paper gloves	1	1	1	1	1	0	0	non_invasive	abhs	1	1	1	0	0		0	1	0	0		none	0	0	0		1	0	0	0
1622	2	maternity	doctor	ob_gyn	yes	2022-10-27	3	5	358	1	1	inside	62	abhr water paper gloves	1	1	0	1	1	0	0	non_invasive	abhs	1	1	1	0	0		0	1	0	0		none	0	0	0		1	0	0	0
1623	2	maternity	doctor	ob_gyn	yes	2022-10-27	3	5	358	1	1	inside	62	abhr water soap paper gloves	1	1	1	1	1	0	0	non_invasive	none	0	0	0	0	0		1	0	0	0		abhs	1	1	0		0	1	0	0
1624	2	maternal	nurse	medicine	yes	2022-11-01	3	5	359	1	1	outside	88	abhr gloves	1	0	0	0	1	0	0	non_invasive	gloves	0	1	0	1	0		0	0	0	0		none	0	0	0		1	0	0	0
1625	2	maternal	nurse	medicine	yes	2022-11-01	3	5	359	1	1	outside	88	abhr gloves	1	0	0	0	1	0	0	non_invasive	gloves	0	1	0	1	0		0	0	0	0		none	0	0	0		1	0	0	0
1626	2	maternal	nurse	medicine	yes	2022-11-01	3	5	359	1	1	outside	93	abhr gloves	1	0	0	0	1	0	0	invasive	gloves	0	1	0	1	0		0	0	0	0		abhs	1	1	0		0	1	0	0
1627	2	maternal	nurse	medicine	yes	2022-11-01	3	5	359	1	1	outside	93	abhr gloves	1	0	0	0	1	0	0	non_invasive	gloves	0	1	0	1	0		0	0	0	0		none	0	0	0		1	0	0	0
1628	2	maternal	nurse	medicine	yes	2022-11-01	3	5	359	1	1	outside	21	abhr water soap gloves	1	1	1	0	1	0	0	invasive	gloves	0	1	0	1	0		0	0	0	0		abhs	1	1	0		0	1	0	0
1629	2	maternal	doctor	medicine	yes	2022-11-01	3	5	360	1	1	outside	17	abhr water soap gloves	1	1	1	0	1	0	0	non_invasive	abhs	1	1	1	0	0		0	1	0	0		none	0	0	0		1	0	0	0
1630	2	maternal	doctor	medicine	yes	2022-11-01	3	5	360	1	1	outside	17	abhr water gloves	1	1	0	0	1	0	0	non_invasive	none	0	0	0	0	0		1	0	0	0		none	0	0	0		1	0	0	0
1631	2	maternal	doctor	medicine	yes	2022-11-01	3	5	360	1	1	outside	18	abhr water gloves	1	1	0	0	1	0	0	non_invasive	abhs	1	1	1	0	0		0	1	0	0		none	0	0	0		1	0	0	0
1632	2	maternal	doctor	medicine	yes	2022-11-01	3	5	360	1	1	outside	18	water gloves	0	1	0	0	1	0	0	non_invasive	none	0	0	0	0	0		1	0	0	0		abhs	1	1	0		0	1	0	0
1633	2	maternal	doctor	medicine	yes	2022-11-01	3	5	360	1	1	outside	19	abhr gloves	1	0	0	0	1	0	0	invasive	gloves	0	1	0	1	0		0	0	0	0		abhs	1	1	0		0	1	0	0
1634	2	maternal	nurse	medicine	yes	2022-11-02	3	5	361	1	1	outside	17	abhr water gloves	1	1	0	0	1	0	0	non_invasive	gloves	0	1	0	1	0		0	0	0	0		none	0	0	0		1	0	0	0
1635	2	maternal	nurse	medicine	yes	2022-11-02	3	5	361	1	1	outside	17	abhr water gloves	1	1	0	0	1	0	0	invasive	gloves	0	1	0	1	0		0	0	0	0		none	0	0	0		1	0	0	0
1636	2	maternal	nurse	medicine	yes	2022-11-02	3	5	361	1	1	outside	18	abhr water gloves	1	1	0	0	1	0	0	non_invasive	gloves	0	1	0	1	0		0	0	0	0		none	0	0	0		1	0	0	0
1637	2	maternal	nurse	medicine	yes	2022-11-02	3	5	361	1	1	outside	18	abhr water gloves	1	1	0	0	1	0	0	non_invasive	gloves	0	1	0	1	0		0	0	0	0		none	0	0	0		1	0	0	0
1638	2	maternal	nurse	medicine	yes	2022-11-02	3	5	361	1	1	outside	17	abhr water gloves	1	1	0	0	1	0	0	non_invasive	gloves	0	1	0	1	0		0	0	0	0		none	0	0	0		1	0	0	0
1639	2	maternal	doctor	medicine	yes	2022-11-02	3	5	362	1	1	outside	88	abhr gloves	1	0	0	0	1	0	0	non_invasive	abhs	1	1	1	0	0		0	1	0	0		none	0	0	0		1	0	0	0
1640	2	maternal	doctor	medicine	yes	2022-11-02	3	5	362	1	1	outside	88	abhr gloves	1	0	0	0	1	0	0	non_invasive	none	0	0	0	0	0		1	0	0	0		none	0	0	0		1	0	0	0
1641	2	maternal	doctor	medicine	yes	2022-11-02	3	5	362	1	1	outside	93	abhr gloves	1	0	0	0	1	0	0	non_invasive	none	0	0	0	0	0		1	0	0	0		none	0	0	0		1	0	0	0
1642	2	maternal	doctor	medicine	yes	2022-11-02	3	5	362	1	1	outside	93	abhr	1	0	0	0	0	0	0	invasive	gloves	0	1	0	1	0		0	0	0	0		abhs	1	1	0		0	1	0	0
1643	2	maternal	doctor	medicine	yes	2022-11-02	3	5	362	1	1	outside	8	abhr gloves	1	0	0	0	1	0	0	non_invasive	none	0	0	0	0	0		1	0	0	0		none	0	0	0		1	0	0	0
1644	2	maternal	doctor	medicine	yes	2022-11-02	3	5	363	1	1	outside	21	abhr water gloves	1	1	0	0	1	0	0	non_invasive	abhs	1	1	1	0	0		0	1	0	0		none	0	0	0		1	0	0	0
1645	2	maternal	doctor	medicine	yes	2022-11-02	3	5	363	1	1	outside	21	abhr water gloves	1	1	0	0	1	0	0	non_invasive	none	0	0	0	0	0		1	0	0	0		none	0	0	0		1	0	0	0
1646	2	maternal	doctor	medicine	yes	2022-11-02	3	5	363	1	0			water gloves abhr	1	1	0	0	1	0	0	non_invasive	none	0	0	0	0	0		1	0	0	0		none	0	0	0		1	0	0	0
1647	2	maternal	doctor	medicine	yes	2022-11-02	3	5	363	1	1	outside	17	abhr water gloves	1	1	0	0	1	0	0	non_invasive	none	0	0	0	0	0		1	0	0	0		none	0	0	0		1	0	0	0
1648	2	maternal	doctor	medicine	yes	2022-11-02	3	5	363	1	1	outside	18	abhr water gloves	1	1	0	0	1	0	0	non_invasive	none	0	0	0	0	0		1	0	0	0		abhs	1	1	0		0	1	0	0
1649	2	emergency	doctor	pediatrics	yes	2022-11-02	3	5	364	1	1	outside	47	abhr water gloves	1	1	0	0	1	0	0	non_invasive	abhs	1	1	1	0	0		0	1	0	0		nosoap	0	0	0		0	0	1	0
1650	2	emergency	doctor	pediatrics	yes	2022-11-02	3	5	364	1	1	outside	47	abhr water gloves	1	1	0	0	1	0	0	non_invasive	abhs	1	1	1	0	0		0	1	0	0		abhs	1	1	0		0	1	0	0
1651	2	emergency	doctor	pediatrics	yes	2022-11-02	3	5	364	1	1	outside	47	abhr water gloves	1	1	0	0	1	0	0	non_invasive	abhs	1	1	1	0	0		0	1	0	0		abhs	1	1	0		0	1	0	0
1652	2	emergency	doctor	pediatrics	yes	2022-11-02	3	5	364	1	1	outside	47	abhr water gloves	1	1	0	0	1	0	0	non_invasive	abhs	1	1	1	0	0		0	1	0	0		none	0	0	0		1	0	0	0
1653	2	emergency	doctor	pediatrics	yes	2022-11-02	3	5	364	1	1	outside	47	abhr gloves	1	0	0	0	1	0	0	non_invasive	none	0	0	0	0	0		1	0	0	0		abhs	1	1	0		0	1	0	0
1654	1	non_covid_icu	doctor	medicine	yes	2022-11-04	3	2	365	1			1028	abhr water soap paper gloves	1	1	1	1	1			non_invasive	gloves	0	1	0	1	0		0	0	0	0		none	0	0	0		1	0	0	0
1655	1	non_covid_icu	doctor	medicine	yes	2022-11-04	3	2	365	0			1028	abhr water soap paper gloves	1	1	1	1	1			invasive	none	0	0	0	0	0		1	0	0	0		none	0	0	0		1	0	0	0
1656	1	non_covid_icu	doctor	medicine	yes	2022-11-04	3	2	365	0			1028	abhr water soap paper gloves	1	1	1	1	1			invasive	gloves	0	1	0	1	0		0	0	0	0		none	0	0	0		1	0	0	0
1657	1	non_covid_icu	doctor	medicine	yes	2022-11-04	3	2	365	0			1028	abhr water soap paper gloves	1	1	1	1	1			invasive	gloves	0	1	0	1	0		0	0	0	0		none	0	0	0		1	0	0	0
1658	1	non_covid_icu	doctor	medicine	yes	2022-11-04	3	2	365	0			1028	abhr water soap paper gloves	1	1	1	1	1			invasive	none	0	0	0	0	0		1	0	0	0		none	0	0	0		1	0	0	0
1659	1	non_covid_icu	nurse	medicine	yes	2022-11-04	3	2	366	1			1028	abhr water soap paper gloves	1	1	1	1	1			invasive	gloves	0	1	0	1	0		0	0	0	0		none	0	0	0		1	0	0	0
1660	1	non_covid_icu	nurse	medicine	yes	2022-11-04	3	2	366	0			1028	abhr water soap paper gloves	1	1	1	1	1			invasive	none	0	0	0	0	0		1	0	0	0		none	0	0	0		1	0	0	0
1661	1	non_covid_icu	nurse	medicine	yes	2022-11-04	3	2	366	0			1028	abhr water soap paper gloves	1	1	1	1	1			invasive	none	0	0	0	0	0		1	0	0	0		none	0	0	0		1	0	0	0
1662	1	non_covid_icu	nurse	medicine	yes	2022-11-04	3	2	366	0			1028	abhr water soap paper gloves	1	1	1	1	1			invasive	none	0	0	0	0	0		1	0	0	0		none	0	0	0		1	0	0	0
1663	1	non_covid_icu	nurse	medicine	yes	2022-11-04	3	2	366	0			1028	abhr water soap paper gloves	1	1	1	1	1			invasive	none	0	0	0	0	0		1	0	0	0		soap	0	1	1		0	0	0	0
1664	1	non_covid_icu	nurse	medicine	yes	2022-11-04	3		367	1			1028	water soap paper gloves	0	1	1	1	1			invasive	gloves	0	1	0	1	0		0	0	0	0		none	0	0	0		1	0	0	0
1665	1	non_covid_icu	nurse	medicine	yes	2022-11-04	3		367	0			1028	water soap paper gloves	0	1	1	1	1			invasive	gloves	0	1	0	1	0		0	0	0	0		none	0	0	0		1	0	0	0
1666	1	non_covid_icu	nurse	medicine	yes	2022-11-04	3		367	1			1028	water soap paper gloves	0	1	1	1	1			invasive	gloves	0	1	0	1	0		0	0	0	0		soap	0	1	1		0	0	0	0
1667	1	non_covid_icu	nurse	medicine	yes	2022-11-04	3		367	0			1028	water soap paper gloves	0	1	1	1	1			invasive	gloves soap	0	1	1	1	1		0	0	0	0		soap	0	1	1		0	0	0	0
1668	1	non_covid_icu	nurse	medicine	yes	2022-11-04	3		367	0			1028	abhr water soap paper gloves	1	1	1	1	1			invasive	gloves	0	1	0	1	0		0	0	0	0		soap	0	1	1		0	0	0	0
1669	2	maternity	doctor	ob_gyn	yes	2022-11-04	3	5	368	1	1	inside	72	abhr water gloves	1	1	0	0	1	0	0	non_invasive	gloves	0	1	0	1	0		0	0	0	0		abhs	1	1	0		0	1	0	0
1670	2	maternity	doctor	ob_gyn	yes	2022-11-04	3	5	368	1	1	inside	72	abhr water gloves	1	1	0	0	1	0	0	non_invasive	gloves	0	1	0	1	0		0	0	0	0		abhs	1	1	0		0	1	0	0
1671	2	maternity	doctor	ob_gyn	yes	2022-11-04	3	5	368	1	1	inside	72	abhr water gloves	1	1	0	0	1	0	0	non_invasive	gloves	0	1	0	1	0		0	0	0	0		abhs	1	1	0		0	1	0	0
1672	2	maternity	doctor	ob_gyn	yes	2022-11-04	3	5	368	1	1	inside	72	abhr water gloves	1	1	0	0	1	0	0	non_invasive	gloves	0	1	0	1	0		0	0	0	0		none	0	0	0		1	0	0	0
1673	2	maternity	doctor	ob_gyn	yes	2022-11-04	3	5	368	1	1	inside	72	abhr water gloves	1	1	0	0	1	0	0	non_invasive	gloves	0	1	0	1	0		0	0	0	0		abhs	1	1	0		0	1	0	0
1674	2	maternity	doctor	ob_gyn	yes	2022-11-04	3	5	369	1	1	inside	66	abhr water gloves paper	1	1	0	1	1	0	0	non_invasive	none	0	0	0	0	0		1	0	0	0		none	0	0	0		1	0	0	0
1675	2	maternity	doctor	ob_gyn	yes	2022-11-04	3	5	369	1	1	inside	66	abhr water paper	1	1	0	1	0	0	0	non_invasive	none	0	0	0	0	0		1	0	0	0		none	0	0	0		1	0	0	0
1676	2	maternity	doctor	ob_gyn	yes	2022-11-04	3	5	369	1	1	inside	66	abhr water paper gloves	1	1	0	1	1	0	0	non_invasive	none	0	0	0	0	0		1	0	0	0		none	0	0	0		1	0	0	0
1677	2	maternity	doctor	ob_gyn	yes	2022-11-04	3	5	369	1	1	inside	66	abhr water paper gloves	1	1	0	1	1	0	0	non_invasive	none	0	0	0	0	0		1	0	0	0		none	0	0	0		1	0	0	0
1678	2	maternity	doctor	ob_gyn	yes	2022-11-04	3	5	369	1	1	inside	66	abhr paper water	1	1	0	1	0	0	0	non_invasive	gloves	0	1	0	1	0		0	0	0	0		abhs	1	1	0		0	1	0	0
1679	2	emergency	doctor	pediatrics	yes	2022-11-04	3	5	370	1	1	outside	47	abhr water	1	1	0	0	0	0	0	non_invasive	abhs	1	1	1	0	0		0	1	0	0		none	0	0	0		1	0	0	0
1680	2	emergency	doctor	pediatrics	yes	2022-11-04	3	5	370	1	1	outside	47	abhr water gloves	1	1	0	0	1	0	0	non_invasive	none	0	0	0	0	0		1	0	0	0		none	0	0	0		1	0	0	0
1681	2	emergency	doctor	pediatrics	yes	2022-11-04	3	5	370	1	1	outside	47	abhr water gloves	1	1	0	0	1	0	0	non_invasive	none	0	0	0	0	0		1	0	0	0		none	0	0	0		1	0	0	0
1682	2	emergency	doctor	pediatrics	yes	2022-11-04	3	5	370	1	1	outside	47	abhr water gloves	1	1	0	0	1	0	0	invasive	gloves	0	1	0	1	0		0	0	0	0		abhs	1	1	0		0	1	0	0
1683	2	emergency	doctor	pediatrics	yes	2022-11-04	3	5	370	1	1	outside	47	abhr gloves	1	0	0	0	1	0	0	non_invasive	none	0	0	0	0	0		1	0	0	0		none	0	0	0		1	0	0	0
1684	2	maternity	doctor	ob_gyn	yes	2022-11-07	3	5	371	1	1	inside	66	abhr water gloves	1	1	0	0	1	0	0	non_invasive	gloves	0	1	0	1	0		0	0	0	0		abhs	1	1	0		0	1	0	0
1685	2	maternity	doctor	ob_gyn	yes	2022-11-07	3	5	371	1	1	inside	66	abhr water gloves	1	1	0	0	1	0	0	non_invasive	gloves	0	1	0	1	0		0	0	0	0		other	0	0	0		0	0	0	1	Cambio de guantes
1686	2	maternity	doctor	ob_gyn	yes	2022-11-07	3	5	371	1	1	inside	66	abhr water gloves	1	1	0	0	1	0	0	non_invasive	gloves	0	1	0	1	0		0	0	0	0		other	0	0	0		0	0	0	1	Cambio de guantes
1687	2	maternity	doctor	ob_gyn	yes	2022-11-07	3	5	371	1	1	inside	66	abhr water gloves	1	1	0	0	1	0	0	non_invasive	gloves	0	1	0	1	0		0	0	0	0		other	0	0	0		0	0	0	1	Cambio de guantes
1688	2	maternity	doctor	ob_gyn	yes	2022-11-07	3	5	371	1	1	inside	66	abhr water gloves	1	1	0	0	1	0	0	non_invasive	gloves	0	1	0	1	0		0	0	0	0		other	0	0	0		0	0	0	1	Cambio de guantes
1689	1	non_covid_icu	nurse	medicine	yes	2022-11-08	3	2	372	1			1028	water soap paper gloves	0	1	1	1	1			invasive	gloves	0	1	0	1	0		0	0	0	0		none	0	0	0		1	0	0	0
1690	1	non_covid_icu	nurse	medicine	yes	2022-11-08	3	2	372	0			1028	gloves paper soap water abhr	1	1	1	1	1			invasive	none	0	0	0	0	0		1	0	0	0		none	0	0	0		1	0	0	0
1691	1	non_covid_icu	nurse	medicine	yes	2022-11-08	3	2	372	0			1028	water abhr soap paper gloves	1	1	1	1	1			invasive	gloves	0	1	0	1	0		0	0	0	0		soap	0	1	1		0	0	0	0
1692	1	non_covid_icu	nurse	medicine	yes	2022-11-08	3	2	372	0			1028	abhr water soap paper gloves	1	1	1	1	1			invasive	gloves	0	1	0	1	0		0	0	0	0		none	0	0	0		1	0	0	0
1693	1	non_covid_icu	nurse	medicine	yes	2022-11-08	3	2	372	0			1028	abhr water soap paper gloves	1	1	1	1	1			non_invasive		0	0	0									soap	0	1	1		0	0	0	0
1694	1	non_covid_icu	nurse	medicine	yes	2022-11-08	3	2	373	1			1028	abhr water soap paper gloves	1	1	1	1	1			invasive	gloves	0	1	0	1	0		0	0	0	0		none	0	0	0		1	0	0	0
1695	1	non_covid_icu	nurse	medicine	yes	2022-11-08	3	2	373	0			1028	abhr water soap paper gloves	1	1	1	1	1			invasive	none	0	0	0	0	0		1	0	0	0		none	0	0	0		1	0	0	0
1696	1	non_covid_icu	nurse	medicine	yes	2022-11-08	3	2	373	0			1028	abhr water soap paper gloves	1	1	1	1	1			non_invasive	none	0	0	0	0	0		1	0	0	0		soap	0	1	1		0	0	0	0
1697	1	non_covid_icu	nurse	medicine	yes	2022-11-08	3	2	373	0			1028	abhr water soap paper gloves	1	1	1	1	1			invasive	gloves	0	1	0	1	0		0	0	0	0		none	0	0	0		1	0	0	0
1698	1	non_covid_icu	nurse	medicine	yes	2022-11-08	3	2	373	0			1028	abhr water soap paper gloves	1	1	1	1	1			invasive	none	0	0	0	0	0		1	0	0	0		soap	0	1	1		0	0	0	0
1699	1	non_covid_icu	nurse	medicine	yes	2022-11-08	3	2	374	1			1028	abhr water soap paper gloves	1	1	1	1	1			invasive	gloves	0	1	0	1	0		0	0	0	0		none	0	0	0		1	0	0	0
1700	1	non_covid_icu	nurse	medicine	yes	2022-11-08	3	2	374	0			1028	abhr water soap paper gloves	1	1	1	1	1			non_invasive	none	0	0	0	0	0		1	0	0	0		none	0	0	0		1	0	0	0
1701	1	non_covid_icu	nurse	medicine	yes	2022-11-08	3	2	374	0			1028	abhr water soap paper gloves	1	1	1	1	1			invasive	none	0	0	0	0	0		1	0	0	0		none	0	0	0		1	0	0	0
1702	1	non_covid_icu	nurse	medicine	yes	2022-11-08	3	2	374	0			1028	abhr water soap paper gloves	1	1	1	1	1			non_invasive	none	0	0	0	0	0		1	0	0	0		none	0	0	0		1	0	0	0
1703	1	non_covid_icu	nurse	medicine	yes	2022-11-08	3	2	374	0			1058	abhr water soap paper gloves	1	1	1	1	1			invasive	gloves	0	1	0	1	0		0	0	0	0		soap	0	1	1		0	0	0	0
1704	1	emergency	nurse	emergencia	yes	2022-11-08	3	2	375	1			1065	abhr water soap paper gloves	1	1	1	1	1			invasive	none	0	0	0	0	0		1	0	0	0		soap	0	1	1		0	0	0	0
1705	1	emergency	nurse	emergencia	yes	2022-11-08	3	2	375	0			1065	abhr water soap paper gloves	1	1	1	1	1			invasive	gloves	0	1	0	1	0		0	0	0	0		soap	0	1	1		0	0	0	0
1706	1	emergency	nurse	emergencia	yes	2022-11-08	3	2	375	1			1067	abhr gloves	1	0	0	0	1			invasive	none	0	0	0	0	0		1	0	0	0		none	0	0	0		1	0	0	0
1707	1	emergency	nurse	emergencia	yes	2022-11-08	3	2	375	1			1067	abhr gloves	1	0	0	0	1			invasive	none	0	0	0	0	0		1	0	0	0		none	0	0	0		1	0	0	0
1708	1	emergency	nurse	emergencia	yes	2022-11-08	3	2	375	1			1067	abhr gloves	1	0	0	0	1			invasive	none	0	0	0	0	0		1	0	0	0		none	0	0	0		1	0	0	0
1709	1	emergency	nurse	emergencia	yes	2022-11-08	3	2	376	1			1067	abhr gloves	1	0	0	0	1			invasive	none	0	0	0	0	0		1	0	0	0		none	0	0	0		1	0	0	0
1710	1	emergency	nurse	emergencia	yes	2022-11-08	3	2	376	1			1067	abhr gloves	1	0	0	0	1			invasive	none	0	0	0	0	0		1	0	0	0		none	0	0	0		1	0	0	0
1711	1	emergency	nurse	emergencia	yes	2022-11-08	3	2	376	1			1067	gloves abhr	1	0	0	0	1			invasive	none	0	0	0	0	0		1	0	0	0		none	0	0	0		1	0	0	0
1712	1	emergency	nurse	emergencia	yes	2022-11-08	3	2	376	1			1067	abhr gloves	1	0	0	0	1			invasive	none	0	0	0	0	0		1	0	0	0		none	0	0	0		1	0	0	0
1713	1	emergency	nurse	emergencia	yes	2022-11-08	3	2	376	1			1067	abhr gloves	1	0	0	0	1			invasive	none	0	0	0	0	0		1	0	0	0		abhs	1	1	0		0	1	0	0
1714	1	emergency	nurse	emergencia	yes	2022-11-08	3	2	377	1			1067	abhr gloves	1	0	0	0	1			invasive	gloves	0	1	0	1	0		0	0	0	0		none	0	0	0		1	0	0	0
1715	1	emergency	nurse	emergencia	yes	2022-11-08	3	2	377	1			1067	abhr gloves	1	0	0	0	1			invasive	none	0	0	0	0	0		1	0	0	0		none	0	0	0		1	0	0	0
1716	1	emergency	nurse	emergencia	yes	2022-11-08	3	2	377	1			1067	abhr gloves	1	0	0	0	1			invasive	none	0	0	0	0	0		1	0	0	0		abhs	1	1	0		0	1	0	0
1717	1	emergency	nurse	emergencia	yes	2022-11-08	3	2	377	1			1067	abhr gloves	1	0	0	0	1			invasive	none	0	0	0	0	0		1	0	0	0		none	0	0	0		1	0	0	0
1718	1	emergency	nurse	emergencia	yes	2022-11-08	3	2	377	1			1067	abhr gloves	1	0	0	0	1			invasive	none	0	0	0	0	0		1	0	0	0		abhs	1	1	0		0	1	0	0
1719	2	emergency	doctor	emergencia	yes	2022-11-09	3	5	378	1	1	inside	45	abhr water gloves	1	1	0	0	1	0	0	non_invasive	none	0	0	0	0	0		1	0	0	0		none	0	0	0		1	0	0	0
1720	2	emergency	doctor	emergencia	yes	2022-11-09	3	5	378	1	1	inside	45	abhr water gloves	1	1	0	0	1	0	0	non_invasive	none	0	0	0	0	0		1	0	0	0		none	0	0	0		1	0	0	0
1721	2	emergency	doctor	emergencia	yes	2022-11-09	3	5	378	1	1	inside	45	abhr water gloves	1	1	0	0	1	0	0	non_invasive	none	0	0	0	0	0		1	0	0	0		none	0	0	0		1	0	0	0
1722	2	emergency	doctor	emergencia	yes	2022-11-09	3	5	378	1	1	inside	45	abhr water gloves	1	1	0	0	1	0	0	non_invasive	none	0	0	0	0	0		1	0	0	0		none	0	0	0		1	0	0	0
1723	2	emergency	doctor	emergencia	yes	2022-11-09	3	5	378	1	1	inside	45	abhr water gloves	1	1	0	0	1	0	0	non_invasive	gloves	0	1	0	1	0		0	0	0	0		none	0	0	0		1	0	0	0
1724	2	emergency	nurse	emergencia	yes	2022-11-09	3	5	379	1	1	inside	45	abhr water gloves	1	1	0	0	1	0	0	non_invasive	gloves	0	1	0	1	0		0	0	0	0		other	0	0	0		0	0	0	1	Cambio de guantes
1725	2	emergency	nurse	emergencia	yes	2022-11-09	3	5	379	1	1	inside	45	abhr water gloves	1	1	0	0	1	0	0	non_invasive	gloves	0	1	0	1	0		0	0	0	0		other	0	0	0		0	0	0	1	Cambio de guantes
1726	2	emergency	nurse	emergencia	yes	2022-11-09	3	5	379	1	1	inside	45	abhr water gloves	1	1	0	0	1	0	0	non_invasive	gloves	0	1	0	1	0		0	0	0	0		other	0	0	0		0	0	0	1	Cambio de guantes
1727	2	emergency	nurse	emergencia	yes	2022-11-09	3	5	379	1	1	inside	45	abhr water gloves	1	1	0	0	1	0	0	non_invasive	gloves	0	1	0	1	0		0	0	0	0		other	0	0	0		0	0	0	1	Cambio de guantes
1728	2	emergency	nurse	emergencia	yes	2022-11-09	3	5	379	1	1	inside	45	abhr water gloves	1	1	0	0	1	0	0	invasive	gloves	0	1	0	1	0		0	0	0	0		other	0	0	0		0	0	0	1	Cambio de guantes
1729	2	maternal	nurse	medicine	yes	2022-11-09	3	5	380	1	1	outside	88	abhr gloves	1	0	0	0	1	0	0	non_invasive	gloves	0	1	0	1	0		0	0	0	0		abhs	1	1	0		0	1	0	0
1730	2	maternal	nurse	medicine	yes	2022-11-09	3	5	380	1	1	outside	88	abhr gloves	1	0	0	0	1	0	0	non_invasive	abhs	1	1	1	0	0		0	1	0	0		abhs	1	1	0		0	1	0	0
1731	2	maternal	nurse	medicine	yes	2022-11-09	3	5	380	1	1	outside	8	abhr gloves	1	0	0	0	1	0	0	invasive	abhs	1	1	1	0	0		0	1	0	0		other	0	0	0		0	0	0	1	Cambio de guantes
1732	2	maternal	nurse	medicine	yes	2022-11-09	3	5	380	1	1	outside	21	abhr water gloves	1	1	0	0	1	0	0	invasive	gloves	0	1	0	1	0		0	0	0	0		other	0	0	0		0	0	0	1	Cambio de guantes
1733	2	maternal	nurse	medicine	yes	2022-11-09	3	5	380	1	1	outside	93	abhr water gloves	1	1	0	0	1	0	0	non_invasive	gloves	0	1	0	1	0		0	0	0	0		abhs	1	1	0		0	1	0	0
1734	2	maternal	doctor	medicine	yes	2022-11-09	3	5	381	1	1	outside	17	abhr water gloves	1	1	0	0	1	0	0	non_invasive	none	0	0	0	0	0		1	0	0	0		none	0	0	0		1	0	0	0
1735	2	maternal	doctor	medicine	yes	2022-11-09	3	5	381	1	1	outside	17	abhr water gloves	1	1	0	0	1	0	0	non_invasive	none	0	0	0	0	0		1	0	0	0		none	0	0	0		1	0	0	0
1736	2	maternal	doctor	medicine	yes	2022-11-09	3	5	381	1	1	outside	18	abhr water gloves	1	1	0	0	1	0	0	non_invasive	none	0	0	0	0	0		1	0	0	0		none	0	0	0		1	0	0	0
1737	2	maternal	doctor	medicine	yes	2022-11-09	3	5	381	1	1	outside	18	abhr water gloves	1	1	0	0	1	0	0	non_invasive	none	0	0	0	0	0		1	0	0	0		none	0	0	0		1	0	0	0
1738	2	maternal	doctor	medicine	yes	2022-11-09	3	5	381	1	1	outside	19	abhr gloves water	1	1	0	0	1	0	0	non_invasive	none	0	0	0	0	0		1	0	0	0		abhs	1	1	0		0	1	0	0
1739	1	emergency	nurse	emergencia	yes	2022-11-10	3	2	382	1			1067	abhr gloves	1	0	0	0	1			invasive	none	0	0	0	0	0		1	0	0	0		none	0	0	0		1	0	0	0
1740	1	emergency	nurse	emergencia	yes	2022-11-10	3	2	382	1			1067	abhr gloves	1	0	0	0	1			invasive	none	0	0	0	0	0		1	0	0	0		none	0	0	0		1	0	0	0
1741	1	emergency	nurse	emergencia	yes	2022-11-10	3	2	382	1			1067	abhr gloves	1	0	0	0	1			non_invasive	none	0	0	0	0	0		1	0	0	0		abhs	1	1	0		0	1	0	0
1742	1	emergency	nurse	emergencia	yes	2022-11-10	3	2	382	1			1068	abhr water gloves soap paper	1	1	1	1	1			invasive	none	0	0	0	0	0		1	0	0	0		none	0	0	0		1	0	0	0
1743	1	emergency	nurse	emergencia	yes	2022-11-10	3	2	382	1			1068	abhr water soap paper gloves	1	1	1	1	1			invasive	none	0	0	0	0	0		1	0	0	0		soap	0	1	1		0	0	0	0
1744	1	emergency	nurse	emergencia	yes	2022-11-10	3	2	383	1			1065	abhr water soap paper gloves	1	1	1	1	1			invasive	none	0	0	0	0	0		1	0	0	0		none	0	0	0		1	0	0	0
1745	1	emergency	nurse	emergencia	yes	2022-11-10	3	2	383	1			1065	abhr water soap paper gloves	1	1	1	1	1			invasive	none	0	0	0	0	0		1	0	0	0		none	0	0	0		1	0	0	0
1746	1	emergency	nurse	emergencia	yes	2022-11-10	3	2	383	0			1065	abhr water soap paper gloves	1	1	1	1	1			invasive	none	0	0	0	0	0		1	0	0	0		soap	0	1	1		0	0	0	0
1747	1	emergency	nurse	emergencia	yes	2022-11-10	3	2	383	1			1065	abhr water soap paper gloves	1	1	1	1	1			invasive	none	0	0	0	0	0		1	0	0	0		none	0	0	0		1	0	0	0
1748	1	emergency	nurse	emergencia	yes	2022-11-10	3	2	383	1			1065	abhr water soap paper gloves	1	1	1	1	1			invasive	none	0	0	0	0	0		1	0	0	0		abhs	1	1	0		0	1	0	0
1749	1	emergency	doctor	emergencia	yes	2022-11-10	3	2	384	1			1068	abhr water soap paper gloves	1	1	1	1	1			non_invasive	none	0	0	0	0	0		1	0	0	0		none	0	0	0		1	0	0	0
1750	1	emergency	doctor	emergencia	yes	2022-11-10	3	2	384	1			1068	abhr water soap paper gloves	1	1	1	1	1			invasive	none	0	0	0	0	0		1	0	0	0		none	0	0	0		1	0	0	0
1751	1	emergency	doctor	emergencia	yes	2022-11-10	3	2	384	1			1068	abhr water soap paper gloves	1	1	1	1	1			non_invasive	none	0	0	0	0	0		1	0	0	0		none	0	0	0		1	0	0	0
1752	1	emergency	doctor	emergencia	yes	2022-11-10	3	2	384	1			1068	abhr water soap paper gloves	1	1	1	1	1			non_invasive	none	0	0	0	0	0		1	0	0	0		none	0	0	0		1	0	0	0
1753	1	emergency	doctor	emergencia	yes	2022-11-10	3	2	384	1			1068	abhr water soap paper gloves	1	1	1	1	1			invasive	none	0	0	0	0	0		1	0	0	0		none	0	0	0		1	0	0	0
1754	1	emergency	doctor	emergencia	yes	2022-11-10	3	2	385	1			1069	gloves	0	0	0	0	1			non_invasive	none	0	0	0	0	0		1	0	0	0		none	0	0	0		1	0	0	0
1755	1	emergency	doctor	emergencia	yes	2022-11-10	3	2	385	1			1069	abhr gloves	1	0	0	0	1			non_invasive	none	0	0	0	0	0		1	0	0	0		none	0	0	0		1	0	0	0
1756	1	emergency	doctor	emergencia	yes	2022-11-10	3	2	385	1			1069	abhr gloves	1	0	0	0	1			non_invasive	none	0	0	0	0	0		1	0	0	0		none	0	0	0		1	0	0	0
1757	1	emergency	doctor	emergencia	yes	2022-11-10	3	2	385	1			1069	abhr gloves	1	0	0	0	1			non_invasive	none	0	0	0	0	0		1	0	0	0		none	0	0	0		1	0	0	0
1758	1	emergency	doctor	emergencia	yes	2022-11-10	3	2	385	1			1069	abhr gloves	1	0	0	0	1			invasive	none	0	0	0	0	0		1	0	0	0		none	0	0	0		1	0	0	0
1759	1	emergency	nurse	emergencia	yes	2022-11-10	3	2	386	1			1065	abhr water paper soap gloves	1	1	1	1	1			invasive	none	0	0	0	0	0		1	0	0	0		none	0	0	0		1	0	0	0
1760	1	emergency	nurse	emergencia	yes	2022-11-10	3	2	386	1			1065	abhr water soap paper gloves	1	1	1	1	1			invasive	none	0	0	0	0	0		1	0	0	0		abhs	1	1	0		0	1	0	0
1761	1	emergency	nurse	emergencia	yes	2022-11-10	3	2	386	1			1065	abhr water soap paper gloves	1	1	1	1	1			invasive	none	0	0	0	0	0		1	0	0	0		none	0	0	0		1	0	0	0
1762	1	emergency	nurse	emergencia	yes	2022-11-10	3	2	386	0			1065	abhr water soap paper gloves	1	1	1	1	1			invasive	none	0	0	0	0	0		1	0	0	0		abhs	1	1	0		0	1	0	0
1763	1	emergency	nurse	emergencia	yes	2022-11-10	3	2	386	1			1065	abhr water soap paper gloves	1	1	1	1	1			invasive	none	0	0	0	0	0		1	0	0	0		abhs	1	1	0		0	1	0	0
1764	1	emergency	doctor	emergencia	yes	2022-11-11	3	2	387	1			1069	abhr gloves	1	0	0	0	1			non_invasive	none	0	0	0	0	0		1	0	0	0		none	0	0	0		1	0	0	0
1765	1	emergency	doctor	emergencia	yes	2022-11-11	3	2	387	1			1069	abhr gloves	1	0	0	0	1			invasive	none	0	0	0	0	0		1	0	0	0		none	0	0	0		1	0	0	0
1766	1	emergency	doctor	emergencia	yes	2022-11-11	3	2	387	1			1069	abhr gloves	1	0	0	0	1			non_invasive	none	0	0	0	0	0		1	0	0	0		none	0	0	0		1	0	0	0
1767	1	emergency	doctor	emergencia	yes	2022-11-11	3	2	387	1			1069	abhr gloves	1	0	0	0	1			invasive	none	0	0	0	0	0		1	0	0	0		none	0	0	0		1	0	0	0
1768	1	emergency	doctor	emergencia	yes	2022-11-11	3	2	387	0			1069	abhr gloves	1	0	0	0	1			invasive	none	0	0	0	0	0		1	0	0	0		abhs	1	1	0		0	1	0	0
1769	1	emergency	nurse	emergencia	yes	2022-11-11	3	2	388	1			1065	abhr water soap paper gloves	1	1	1	1	1			invasive	none	0	0	0	0	0		1	0	0	0		none	0	0	0		1	0	0	0
1770	1	emergency	nurse	emergencia	yes	2022-11-11	3	2	388	1			1065	abhr water soap paper gloves	1	1	1	1	1			invasive	none	0	0	0	0	0		1	0	0	0		none	0	0	0		1	0	0	0
1771	1	emergency	nurse	emergencia	yes	2022-11-11	3	2	388	1			1065	abhr water soap paper gloves	1	1	1	1	1			invasive	none	0	0	0	0	0		1	0	0	0		soap	0	1	1		0	0	0	0
1772	1	emergency	nurse	emergencia	yes	2022-11-11	3	2	388	1			1065	abhr water soap paper gloves	1	1	1	1	1			invasive	none	0	0	0	0	0		1	0	0	0		none	0	0	0		1	0	0	0
1773	1	emergency	nurse	emergencia	yes	2022-11-11	3	2	388	1			1065	abhr water soap paper gloves	1	1	1	1	1			invasive	none	0	0	0	0	0		1	0	0	0		abhs	1	1	0		0	1	0	0
1774	1	emergency	nurse	emergencia	yes	2022-11-11	3	2	389	1			1065	abhr water soap paper gloves	1	1	1	1	1			invasive	none	0	0	0	0	0		1	0	0	0		none	0	0	0		1	0	0	0
1775	1	emergency	nurse	emergencia	yes	2022-11-11	3	2	389	0			1065	abhr water soap paper gloves	1	1	1	1	1			invasive	none	0	0	0	0	0		1	0	0	0		none	0	0	0		1	0	0	0
1776	1	emergency	nurse	emergencia	yes	2022-11-11	3	2	389	1			1065	abhr water soap paper gloves	1	1	1	1	1			invasive	none	0	0	0	0	0		1	0	0	0		none	0	0	0		1	0	0	0
1777	1	emergency	nurse	emergencia	yes	2022-11-11	3	2	389	1			1065	abhr water soap paper gloves	1	1	1	1	1			invasive	none	0	0	0	0	0		1	0	0	0		none	0	0	0		1	0	0	0
1778	1	emergency	nurse	emergencia	yes	2022-11-11	3	2	389	1			1065	abhr water soap paper gloves	1	1	1	1	1			invasive	none	0	0	0	0	0		1	0	0	0		none	0	0	0		1	0	0	0
1779	1	emergency	nurse	emergencia	yes	2022-11-11	3	2	390	1			1065	abhr water soap paper gloves	1	1	1	1	1			invasive	none	0	0	0	0	0		1	0	0	0		soap	0	1	1		0	0	0	0
1780	1	emergency	nurse	emergencia	yes	2022-11-11	3	2	390	1			1065	abhr water soap paper gloves	1	1	1	1	1			invasive	gloves	0	1	0	1	0		0	0	0	0		soap	0	1	1		0	0	0	0
1781	1	emergency	nurse	emergencia	yes	2022-11-11	3	2	390	1			1065	abhr water gloves soap	1	1	1	0	1			invasive	soap	0	1	1	0	1		0	0	0	0		abhs	1	1	0		0	1	0	0
1782	1	emergency	nurse	emergencia	yes	2022-11-11	3	2	390	1			1065	abhr water soap paper gloves	1	1	1	1	1			invasive	none	0	0	0	0	0		1	0	0	0		none	0	0	0		1	0	0	0
1783	1	emergency	nurse	emergencia	yes	2022-11-11	3	2	390	1			1065	abhr water soap paper gloves	1	1	1	1	1			invasive	none	0	0	0	0	0		1	0	0	0		none	0	0	0		1	0	0	0
1784	1	emergency	nurse	emergencia	yes	2022-11-11	3	2	391	1			1065	abhr water soap paper gloves	1	1	1	1	1			invasive	none	0	0	0	0	0		1	0	0	0		none	0	0	0		1	0	0	0
1785	1	emergency	nurse	emergencia	yes	2022-11-11	3	2	391	1			1065	water abhr soap paper gloves	1	1	1	1	1			invasive	none	0	0	0	0	0		1	0	0	0		none	0	0	0		1	0	0	0
1786	1	emergency	nurse	emergencia	yes	2022-11-11	3	2	391	1			1065	abhr water soap paper gloves	1	1	1	1	1			invasive	none	0	0	0	0	0		1	0	0	0		none	0	0	0		1	0	0	0
1787	1	emergency	nurse	emergencia	yes	2022-11-11	3	2	391	1			1065	abhr water soap paper gloves	1	1	1	1	1			invasive	none	0	0	0	0	0		1	0	0	0		abhs	1	1	0		0	1	0	0
1788	1	emergency	nurse	emergencia	yes	2022-11-11	3	2	391	1			1065	abhr water soap paper gloves	1	1	1	1	1			invasive	gloves	0	1	0	1	0		0	0	0	0		soap	0	1	1		0	0	0	0
1789	1	non_covid_icu	nurse	medicine	yes	2022-11-14	3	2	392	1			1030	abhr water soap gloves	1	1	1	0	1			invasive	gloves	0	1	0	1	0		0	0	0	0		none	0	0	0		1	0	0	0
1790	1	non_covid_icu	nurse	medicine	yes	2022-11-14	3	2	392	0			1030	abhr water soap gloves	1	1	1	0	1			non_invasive	none	0	0	0	0	0		1	0	0	0		none	0	0	0		1	0	0	0
1791	1	non_covid_icu	nurse	medicine	yes	2022-11-14	3	2	392	0			1030	abhr water soap gloves	1	1	1	0	1			invasive	none	0	0	0	0	0		1	0	0	0		none	0	0	0		1	0	0	0
1792	1	non_covid_icu	nurse	medicine	yes	2022-11-14	3	2	392	0			1030	abhr water soap gloves	1	1	1	0	1			invasive	none	0	0	0	0	0		1	0	0	0		none	0	0	0		1	0	0	0
1793	1	non_covid_icu	nurse	medicine	yes	2022-11-14	3	2	392	0			1030	abhr water soap gloves	1	1	1	0	1			invasive	none	0	0	0	0	0		1	0	0	0		soap	0	1	1		0	0	0	0
1794	1	non_covid_icu	nurse	medicine	yes	2022-11-14	3	2	393	1			1030	abhr water soap gloves	1	1	1	0	1			invasive	gloves	0	1	0	1	0		0	0	0	0		none	0	0	0		1	0	0	0
1795	1	non_covid_icu	nurse	medicine	yes	2022-11-14	3	2	393	0			1030	abhr water soap gloves	1	1	1	0	1			invasive	none	0	0	0	0	0		1	0	0	0		none	0	0	0		1	0	0	0
1796	1	non_covid_icu	nurse	medicine	yes	2022-11-14	3	2	393	0			1030	abhr water soap gloves	1	1	1	0	1			invasive	none	0	0	0	0	0		1	0	0	0		none	0	0	0		1	0	0	0
1797	1	non_covid_icu	nurse	medicine	yes	2022-11-14	3	2	393	0			1030	abhr water soap gloves	1	1	1	0	1			invasive	none	0	0	0	0	0		1	0	0	0		none	0	0	0		1	0	0	0
1798	1	non_covid_icu	nurse	medicine	yes	2022-11-14	3	2	393	0			1030	abhr soap gloves	1	0	1	0	1			invasive	none	0	0	0	0	0		1	0	0	0		soap	0	1	1		0	0	0	0
1799	2	emergency	nurse	emergencia	yes	2022-11-14	3	5	394	1	1	inside	45	abhr water gloves paper	1	1	0	1	1	0	0	non_invasive	gloves	0	1	0	1	0		0	0	0	0		other	0	0	0		0	0	0	1	Cambio de guantes
1800	2	emergency	nurse	emergencia	yes	2022-11-14	3	5	394	1	1	inside	45	abhr water paper gloves	1	1	0	1	1	0	0	non_invasive	gloves	0	1	0	1	0		0	0	0	0		other	0	0	0		0	0	0	1	Cambio de guantes
1801	2	emergency	nurse	emergencia	yes	2022-11-14	3	5	394	1	1	inside	45	abhr water paper gloves	1	1	0	1	1	0	0	non_invasive	gloves	0	1	0	1	0		0	0	0	0		other	0	0	0		0	0	0	1	Cambio de guantes
1802	2	emergency	nurse	emergencia	yes	2022-11-14	3	5	394	1	1	inside	45	abhr water paper gloves	1	1	0	1	1	0	0	non_invasive	gloves	0	1	0	1	0		0	0	0	0		other	0	0	0		0	0	0	1	Cambio de guantes
1803	2	emergency	nurse	emergencia	yes	2022-11-14	3	5	394	1	1	inside	45	abhr water paper gloves	1	1	0	1	1	0	0	non_invasive	gloves other	0	1	0	1	0		0	0	0	1	45	other	0	0	0		0	0	0	1	Cambio de guantes
1804	2	emergency	doctor	emergencia	yes	2022-11-14	3	5	395	1	1	inside	45	abhr water paper gloves	1	1	0	1	1	0	0	non_invasive	none	0	0	0	0	0		1	0	0	0		none	0	0	0		1	0	0	0
1805	2	emergency	doctor	emergencia	yes	2022-11-14	3	5	395	1	1	inside	45	abhr water paper gloves	1	1	0	1	1	0	0	non_invasive	none	0	0	0	0	0		1	0	0	0		none	0	0	0		1	0	0	0
1806	2	emergency	doctor	emergencia	yes	2022-11-14	3	5	395	1	1	inside	45	abhr water paper gloves	1	1	0	1	1	0	0	non_invasive	none	0	0	0	0	0		1	0	0	0		none	0	0	0		1	0	0	0
1807	2	emergency	doctor	emergencia	yes	2022-11-14	3	5	395	1	1	inside	45	abhr water paper gloves	1	1	0	1	1	0	0	non_invasive	none	0	0	0	0	0		1	0	0	0		none	0	0	0		1	0	0	0
1808	2	emergency	doctor	emergencia	yes	2022-11-14	3	5	395	1	1	inside	45	abhr water paper gloves	1	1	0	1	1	0	0	non_invasive	none	0	0	0	0	0		1	0	0	0		none	0	0	0		1	0	0	0
1809	1	outpatient	doctor	medicine	yes	2022-11-15	3	2	396	1			1053	abhr water soap paper	1	1	1	1	0			non_invasive	none	0	0	0	0	0		1	0	0	0		none	0	0	0		1	0	0	0
1810	1	outpatient	doctor	medicine	yes	2022-11-15	3	2	396	1			1053	abhr water paper soap	1	1	1	1	0			invasive	none	0	0	0	0	0		1	0	0	0		none	0	0	0		1	0	0	0
1811	1	outpatient	doctor	medicine	yes	2022-11-15	3	2	396	1			1053	abhr water soap paper	1	1	1	1	0			non_invasive	none	0	0	0	0	0		1	0	0	0		none	0	0	0		1	0	0	0
1812	1	outpatient	doctor	medicine	yes	2022-11-15	3	2	396	1			105	abhr water soap paper	1	1	1	1	0			invasive	none	0	0	0	0	0		1	0	0	0		none	0	0	0		1	0	0	0
1813	1	outpatient	doctor	medicine	yes	2022-11-15	3	2	396	1			1053	abhr water soap paper	1	1	1	1	0			non_invasive	none	0	0	0	0	0		1	0	0	0		none	0	0	0		1	0	0	0
1814	1	outpatient	doctor	medicine	yes	2022-11-15	3	2	397	1			1053	abhr water soap paper	1	1	1	1	0			invasive	none	0	0	0	0	0		1	0	0	0		none	0	0	0		1	0	0	0
1815	1	outpatient	doctor	medicine	yes	2022-11-15	3	2	397	0			1053	abhr water soap paper	1	1	1	1	0			non_invasive	none	0	0	0	0	0		1	0	0	0		none	0	0	0		1	0	0	0
1816	1	outpatient	doctor	medicine	yes	2022-11-15	3	2	397	1			1053	abhr water soap paper	1	1	1	1	0			non_invasive	none	0	0	0	0	0		1	0	0	0		none	0	0	0		1	0	0	0
1817	1	outpatient	doctor	medicine	yes	2022-11-15	3	2	397	1			1053	abhr water soap paper	1	1	1	1	0			invasive	none	0	0	0	0	0		1	0	0	0		none	0	0	0		1	0	0	0
1818	1	outpatient	doctor	medicine	yes	2022-11-15	3	2	397	1			1053	abhr water soap paper	1	1	1	1	0			non_invasive	none	0	0	0	0	0		1	0	0	0		none	0	0	0		1	0	0	0
1819	1	outpatient	doctor	medicine	yes	2022-11-15	3	2	398	1			1052	abhr water soap paper	1	1	1	1	0			non_invasive	abhs	1	1	1	0	0		0	1	0	0		none	0	0	0		1	0	0	0
1820	1	outpatient	doctor	medicine	yes	2022-11-15	3	2	398	1			1052	abhr water soap paper	1	1	1	1	0			invasive	none	0	0	0	0	0		1	0	0	0		abhs	1	1	0		0	1	0	0
1821	1	outpatient	doctor	medicine	yes	2022-11-15	3	2	398	0			1052	abhr water soap paper	1	1	1	1	0			non_invasive	none	0	0	0	0	0		1	0	0	0		abhs	1	1	0		0	1	0	0
1822	1	outpatient	doctor	medicine	yes	2022-11-15	3	2	398	0			1052	abhr water soap paper	1	1	1	1	0			invasive	abhs	1	1	1	0	0		0	1	0	0		abhs	1	1	0		0	1	0	0
1823	1	outpatient	doctor	medicine	yes	2022-11-15	3	2	398	1			1052	abhr water soap paper	1	1	1	1	0			invasive	abhs	1	1	1	0	0		0	1	0	0		abhs	1	1	0		0	1	0	0
1824	1	outpatient	doctor	ob_gyn	yes	2022-11-16	3	2	399	1			61	abhr water soap paper gloves	1	1	1	1	1			invasive	none	0	0	0	0	0		1	0	0	0		none	0	0	0		1	0	0	0
1825	1	outpatient	doctor	ob_gyn	yes	2022-11-16	3	2	399	0			1061	abhr water soap paper gloves	1	1	1	1	1			non_invasive	none	0	0	0	0	0		1	0	0	0		none	0	0	0		1	0	0	0
1826	1	outpatient	doctor	ob_gyn	yes	2022-11-16	3	2	399	1			1061	abhr water soap paper gloves	1	1	1	1	1			non_invasive	none	0	0	0	0	0		1	0	0	0		none	0	0	0		1	0	0	0
1827	1	outpatient	doctor	ob_gyn	yes	2022-11-16	3	2	399	1			1061	abhr water soap paper gloves	1	1	1	1	1			non_invasive	none	0	0	0	0	0		1	0	0	0		none	0	0	0		1	0	0	0
1828	1	outpatient	doctor	ob_gyn	yes	2022-11-16	3	2	399	1			1061	abhr water soap paper gloves	1	1	1	1	1			invasive	gloves	0	1	0	1	0		0	0	0	0		soap	0	1	1		0	0	0	0
1829	1	outpatient	doctor	medicine	yes	2022-11-16	3	2	400	1			1052	abhr water soap paper	1	1	1	1	0			non_invasive	none	0	0	0	0	0		1	0	0	0		none	0	0	0		1	0	0	0
1830	1	outpatient	doctor	medicine	yes	2022-11-16	3	2	400	1			1052	abhr water soap paper	1	1	1	1	0			non_invasive	none	0	0	0	0	0		1	0	0	0		none	0	0	0		1	0	0	0
1831	1	outpatient	doctor	medicine	yes	2022-11-16	3	2	400	1			1052	abhr water soap paper	1	1	1	1	0			non_invasive	none	0	0	0	0	0		1	0	0	0		none	0	0	0		1	0	0	0
1832	1	outpatient	doctor	medicine	yes	2022-11-16	3	2	400	1			1052	abhr water soap paper	1	1	1	1	0			non_invasive	none	0	0	0	0	0		1	0	0	0		none	0	0	0		1	0	0	0
1833	1	outpatient	doctor	medicine	yes	2022-11-16	3	2	400	1			1052	abhr water soap paper	1	1	1	1	0			invasive	none	0	0	0	0	0		1	0	0	0		abhs	1	1	0		0	1	0	0
1834	1	outpatient	doctor	medicine	yes	2022-11-16	3	2	401	1			1052	abhr water soap paper	1	1	1	1	0			non_invasive	none	0	0	0	0	0		1	0	0	0		none	0	0	0		1	0	0	0
1835	1	outpatient	doctor	medicine	yes	2022-11-16	3	2	401	1			1052	abhr water soap paper	1	1	1	1	0			non_invasive	none	0	0	0	0	0		1	0	0	0		none	0	0	0		1	0	0	0
1836	1	outpatient	doctor	medicine	yes	2022-11-16	3	2	401	1			1052	abhr water soap paper	1	1	1	1	0			invasive	none	0	0	0	0	0		1	0	0	0		none	0	0	0		1	0	0	0
1837	1	outpatient	doctor	medicine	yes	2022-11-16	3	2	401	0			1052	abhr water soap paper	1	1	1	1	0			non_invasive	none	0	0	0	0	0		1	0	0	0		abhs	1	1	0		0	1	0	0
1838	1	outpatient	doctor	medicine	yes	2022-11-16	3	2	401	1			1052	abhr water soap paper	1	1	1	1	0			non_invasive	none	0	0	0	0	0		1	0	0	0		abhs	1	1	0		0	1	0	0
1839	1	outpatient	doctor	medicine	yes	2022-11-17	3	2	402	1			1053	abhr water soap paper	1	1	1	1	0			invasive	none	0	0	0	0	0		1	0	0	0		none	0	0	0		1	0	0	0
1840	1	outpatient	doctor	medicine	yes	2022-11-17	3	2	402	0			1053	abhr water soap paper	1	1	1	1	0			non_invasive	none	0	0	0	0	0		1	0	0	0		none	0	0	0		1	0	0	0
1841	1	outpatient	doctor	medicine	yes	2022-11-17	3	2	402	1			1053	abhr water soap paper	1	1	1	1	0			invasive	none	0	0	0	0	0		1	0	0	0		none	0	0	0		1	0	0	0
1842	1	outpatient	doctor	medicine	yes	2022-11-17	3	2	402	0			1053	abhr water soap paper	1	1	1	1	0			non_invasive	none	0	0	0	0	0		1	0	0	0		none	0	0	0		1	0	0	0
1843	1	outpatient	doctor	medicine	yes	2022-11-17	3	2	402	1			1053	abhr water soap paper	1	1	1	1	0			non_invasive	none	0	0	0	0	0		1	0	0	0		soap	0	1	1		0	0	0	0
1844	1	outpatient	doctor	medicine	yes	2022-11-17	3	2	403	1			1053	abhr water soap paper	1	1	1	1	0			non_invasive	none	0	0	0	0	0		1	0	0	0		none	0	0	0		1	0	0	0
1845	1	outpatient	doctor	medicine	yes	2022-11-17	3	2	403	1			1053	abhr water soap paper	1	1	1	1	0			non_invasive	none	0	0	0	0	0		1	0	0	0		none	0	0	0		1	0	0	0
1846	1	outpatient	doctor	medicine	yes	2022-11-17	3	2	403	1			1053	abhr water soap paper	1	1	1	1	0			invasive	none	0	0	0	0	0		1	0	0	0		none	0	0	0		1	0	0	0
1847	1	outpatient	doctor	medicine	yes	2022-11-17	3	2	403	0			1053	abhr water soap paper	1	1	1	1	0			non_invasive	none	0	0	0	0	0		1	0	0	0		none	0	0	0		1	0	0	0
1848	1	outpatient	doctor	medicine	yes	2022-11-17	3	2	403	1			1053	abhr water soap paper	1	1	1	1	0			non_invasive	none	0	0	0	0	0		1	0	0	0		soap	0	1	1		0	0	0	0
1849	1	outpatient	doctor	physiatry	yes	2022-11-18	3	2	404	1			1056	abhr water soap	1	1	1	0	0			invasive	none	0	0	0	0	0		1	0	0	0		none	0	0	0		1	0	0	0
1850	1	outpatient	doctor	physiatry	yes	2022-11-18	3	2	404	1			1056	abhr water soap	1	1	1	0	0			invasive	none	0	0	0	0	0		1	0	0	0		abhs	1	1	0		0	1	0	0
1851	1	outpatient	doctor	physiatry	yes	2022-11-18	3	2	404	1			1056	abhr water soap	1	1	1	0	0			invasive	none	0	0	0	0	0		1	0	0	0		abhs	1	1	0		0	1	0	0
1852	1	outpatient	doctor	physiatry	yes	2022-11-18	3	2	404	1			1056	abhr water soap	1	1	1	0	0			invasive	none	0	0	0	0	0		1	0	0	0		abhs	1	1	0		0	1	0	0
1853	1	outpatient	doctor	physiatry	yes	2022-11-18	3	2	404	1			1056	abhr water soap	1	1	1	0	0			invasive	none	0	0	0	0	0		1	0	0	0		abhs	1	1	0		0	1	0	0
1854	1	outpatient	doctor	medicine	yes	2022-11-18	3	2	405	1			1052	abhr water soap paper	1	1	1	1	0			invasive	none	0	0	0	0	0		1	0	0	0		none	0	0	0		1	0	0	0
1855	1	outpatient	doctor	medicine	yes	2022-11-18	3	2	405	0			1052	abhr water soap paper	1	1	1	1	0			non_invasive	none	0	0	0	0	0		1	0	0	0		abhs	1	1	0		0	1	0	0
1856	1	outpatient	doctor	medicine	yes	2022-11-18	3	2	405	1			1052	abhr water soap paper	1	1	1	1	0			invasive	none	0	0	0	0	0		1	0	0	0		abhs	1	1	0		0	1	0	0
1857	1	outpatient	doctor	medicine	yes	2022-11-18	3	2	405	1			1052	abhr water soap paper	1	1	1	1	0			invasive	abhs	1	1	1	0	0		0	1	0	0		abhs	1	1	0		0	1	0	0
1858	1	outpatient	doctor	medicine	yes	2022-11-18	3	2	405	0			1052	abhr water paper soap	1	1	1	1	0			non_invasive	none	0	0	0	0	0		1	0	0	0		abhs	1	1	0		0	1	0	0
1859	1	maternity	nurse	ob_gyn	yes	2022-11-21	3	2	406	1			1020	abhr gloves	1	0	0	0	1			invasive	gloves	0	1	0	1	0		0	0	0	0		none	0	0	0		1	0	0	0
1860	1	maternity	nurse	ob_gyn	yes	2022-11-21	3	2	406	0			1020	abhr gloves	1	0	0	0	1			non_invasive	none	0	0	0	0	0		1	0	0	0		none	0	0	0		1	0	0	0
1861	1	maternity	nurse	ob_gyn	yes	2022-11-21	3	2	406	1			1020	abhr gloves	1	0	0	0	1			invasive	none	0	0	0	0	0		1	0	0	0		none	0	0	0		1	0	0	0
1862	1	maternity	nurse	ob_gyn	yes	2022-11-21	3	2	406	1			1021	abhr gloves	1	0	0	0	1			invasive	none	0	0	0	0	0		1	0	0	0		none	0	0	0		1	0	0	0
1863	1	maternity	nurse	ob_gyn	yes	2022-11-21	3	2	406	0			1021	abhr gloves	1	0	0	0	1			non_invasive	none	0	0	0	0	0		1	0	0	0		soap	0	1	1		0	0	0	0
1864	1	surgery_trauma	nurse	medicine	yes	2022-11-23	3	2	407	1			1048	abhr gloves	1	0	0	0	1			invasive	gloves	0	1	0	1	0		0	0	0	0		none	0	0	0		1	0	0	0
1865	1	surgery_trauma	nurse	medicine	yes	2022-11-23	3	2	407	0			1048	abhr gloves	1	0	0	0	1			non_invasive	none	0	0	0	0	0		1	0	0	0		none	0	0	0		1	0	0	0
1866	1	surgery_trauma	nurse	medicine	yes	2022-11-23	3	2	407	1			1048	abhr gloves	1	0	0	0	1			invasive	none	0	0	0	0	0		1	0	0	0		none	0	0	0		1	0	0	0
1867	1	surgery_trauma	nurse	medicine	yes	2022-11-23	3	2	407	1			1048	abhr gloves	1	0	0	0	1			invasive	none	0	0	0	0	0		1	0	0	0		none	0	0	0		1	0	0	0
1868	1	surgery_trauma	nurse	medicine	yes	2022-11-23	3	2	407	0			1048	abhr gloves	1	0	0	0	1			non_invasive	none	0	0	0	0	0		1	0	0	0		soap	0	1	1		0	0	0	0
1869	1	surgery_trauma	nurse	medicine	yes	2022-11-23	3	2	408	1			1045	abhr gloves	1	0	0	0	1			invasive	gloves	0	1	0	1	0		0	0	0	0		none	0	0	0		1	0	0	0
1870	1	surgery_trauma	nurse	medicine	yes	2022-11-23	3	2	408	0			1045	abhr gloves	1	0	0	0	1			non_invasive	none	0	0	0	0	0		1	0	0	0		none	0	0	0		1	0	0	0
1871	1	surgery_trauma	nurse	medicine	yes	2022-11-23	3	2	408	1			1045	abhr gloves	1	0	0	0	1			invasive	none	0	0	0	0	0		1	0	0	0		none	0	0	0		1	0	0	0
1872	1	surgery_trauma	nurse	medicine	yes	2022-11-23	3	2	408	0			1045	abhr gloves	1	0	0	0	1			non_invasive	none	0	0	0	0	0		1	0	0	0		none	0	0	0		1	0	0	0
1873	1	surgery_trauma	nurse	medicine	yes	2022-11-23	3	2	408	0			1045	abhr gloves	1	0	0	0	1			non_invasive	none	0	0	0	0	0		1	0	0	0		soap	0	1	1		0	0	0	0
1874	1	surgery_trauma	nurse	medicine	yes	2022-11-23	3	2	409	1			1044	abhr gloves	1	0	0	0	1			invasive	gloves	0	1	0	1	0		0	0	0	0		none	0	0	0		1	0	0	0
1875	1	surgery_trauma	nurse	medicine	yes	2022-11-23	3	2	409	0			1044	abhr gloves	1	0	0	0	1			non_invasive	none	0	0	0	0	0		1	0	0	0		none	0	0	0		1	0	0	0
1876	1	surgery_trauma	nurse	medicine	yes	2022-11-23	3	2	409	1			1044	abhr gloves	1	0	0	0	1			invasive	none	0	0	0	0	0		1	0	0	0		none	0	0	0		1	0	0	0
1877	1	surgery_trauma	nurse	medicine	yes	2022-11-23	3	2	409	0			1044	abhr gloves	1	0	0	0	1			non_invasive	none	0	0	0	0	0		1	0	0	0		none	0	0	0		1	0	0	0
1878	1	surgery_trauma	nurse	medicine	yes	2022-11-23	3	2	409	1			1044	abhr gloves	1	0	0	0	1			invasive	none	0	0	0	0	0		1	0	0	0		soap	0	1	1		0	0	0	0
1879	1	maternity	nurse	ob_gyn	yes	2022-11-24	3	2	410	1			1017	abhr gloves water	1	1	0	0	1			invasive	gloves	0	1	0	1	0		0	0	0	0		abhs	1	1	0		0	1	0	0
1880	1	maternity	nurse	ob_gyn	yes	2022-11-24	3	2	410	0			1017	abhr gloves water	1	1	0	0	1			invasive	gloves	0	1	0	1	0		0	0	0	0		none	0	0	0		1	0	0	0
1881	1	maternity	nurse	ob_gyn	yes	2022-11-24	3	2	410	1			1017	abhr water gloves	1	1	0	0	1			non_invasive	gloves	0	1	0	1	0		0	0	0	0		none	0	0	0		1	0	0	0
1882	1	maternity	nurse	ob_gyn	yes	2022-11-24	3	2	410	1			1017	abhr water gloves	1	1	0	0	1			invasive	gloves	0	1	0	1	0		0	0	0	0		none	0	0	0		1	0	0	0
1883	1	maternity	nurse	ob_gyn	yes	2022-11-24	3	2	410	0			1017	abhr water gloves	1	1	0	0	1			non_invasive	none	0	0	0	0	0		1	0	0	0		abhs	1	1	0		0	1	0	0
1884	1	maternity	nurse	ob_gyn	yes	2022-11-24	3	2	411	1			1018	abhr gloves	1	0	0	0	1			invasive	gloves	0	1	0	1	0		0	0	0	0		none	0	0	0		1	0	0	0
1885	1	maternity	nurse	ob_gyn	yes	2022-11-24	3	2	411	0			1018	abhr water gloves	1	1	0	0	1			invasive	none	0	0	0	0	0		1	0	0	0		none	0	0	0		1	0	0	0
1886	1	maternity	nurse	ob_gyn	yes	2022-11-24	3	2	411	1			1019	abhr water gloves	1	1	0	0	1			invasive	none	0	0	0	0	0		1	0	0	0		none	0	0	0		1	0	0	0
1887	1	maternity	nurse	ob_gyn	yes	2022-11-24	3	2	411	0			1019	abhr water gloves	1	1	0	0	1			non_invasive	none	0	0	0	0	0		1	0	0	0		none	0	0	0		1	0	0	0
1888	1	maternity	nurse	ob_gyn	yes	2022-11-24	3	2	411	1			1019	abhr gloves water	1	1	0	0	1			invasive	none	0	0	0	0	0		1	0	0	0		none	0	0	0		1	0	0	0
1889	1	maternity	nurse	ob_gyn	yes	2022-11-24	3	2	412	1			1020	abhr gloves	1	0	0	0	1			invasive	gloves	0	1	0	1	0		0	0	0	0		none	0	0	0		1	0	0	0
1890	1	maternity	nurse	ob_gyn	yes	2022-11-24	3	2	412	0			1020	abhr gloves	1	0	0	0	1			non_invasive	none	0	0	0	0	0		1	0	0	0		none	0	0	0		1	0	0	0
1891	1	maternity	nurse	ob_gyn	yes	2022-11-24	3	2	412	0			1020	abhr gloves	1	0	0	0	1			non_invasive	none	0	0	0	0	0		1	0	0	0		none	0	0	0		1	0	0	0
1892	1	maternity	nurse	ob_gyn	yes	2022-11-24	3	2	412	1			1020	abhr gloves	1	0	0	0	1			invasive	none	0	0	0	0	0		1	0	0	0		none	0	0	0		1	0	0	0
1893	1	maternity	nurse	ob_gyn	yes	2022-11-24	3	2	412	0			1020	abhr gloves	1	0	0	0	1			non_invasive	none	0	0	0	0	0		1	0	0	0		abhs	1	1	0		0	1	0	0
1894	1	maternity	nurse	ob_gyn	yes	2022-11-28	3	2	413	1			1018	abhr gloves water	1	1	0	0	1			invasive	gloves	0	1	0	1	0		0	0	0	0		none	0	0	0		1	0	0	0
1895	1	maternity	nurse	ob_gyn	yes	2022-11-28	3	2	413	0			1018	abhr water gloves	1	1	0	0	1			non_invasive	none	0	0	0	0	0		1	0	0	0		none	0	0	0		1	0	0	0
1896	1	maternity	nurse	ob_gyn	yes	2022-11-28	3	2	413	1			1018	abhr gloves water	1	1	0	0	1			invasive	none	0	0	0	0	0		1	0	0	0		none	0	0	0		1	0	0	0
1897	1	maternity	nurse	ob_gyn	yes	2022-11-28	3	2	413	0			1018	abhr water gloves	1	1	0	0	1			non_invasive	none	0	0	0	0	0		1	0	0	0		none	0	0	0		1	0	0	0
1898	1	maternity	nurse	ob_gyn	yes	2022-11-28	3	2	413	1			1018	abhr water gloves	1	1	0	0	1			non_invasive	none	0	0	0	0	0		1	0	0	0		abhs	1	1	0		0	1	0	0
1899	1	maternity	nurse	ob_gyn	yes	2022-11-28	3	2	414	1			1017	abhr gloves water	1	1	0	0	1			invasive	gloves	0	1	0	1	0		0	0	0	0		none	0	0	0		1	0	0	0
1900	1	maternity	nurse	ob_gyn	yes	2022-11-28	3	2	414	0			1017	abhr water gloves	1	1	0	0	1			non_invasive	none	0	0	0	0	0		1	0	0	0		none	0	0	0		1	0	0	0
1901	1	maternity	nurse	ob_gyn	yes	2022-11-28	3	2	414	1			1017	abhr water gloves	1	1	0	0	1			invasive	gloves	0	1	0	1	0		0	0	0	0		none	0	0	0		1	0	0	0
1902	1	maternity	nurse	ob_gyn	yes	2022-11-28	3	2	414	1			1019	abhr water gloves	1	1	0	0	1			invasive	gloves	0	1	0	1	0		0	0	0	0		none	0	0	0		1	0	0	0
1903	1	maternity	nurse	ob_gyn	yes	2022-11-28	3	2	414	1			1019	water abhr gloves	1	1	0	0	1			invasive	gloves	0	1	0	1	0		0	0	0	0		none	0	0	0		1	0	0	0
1904	1	emergency	nurse	ob_gyn	yes	2022-11-28	3	2	415	1			1019	abhr water gloves	1	1	0	0	1			invasive	none	0	0	0	0	0		1	0	0	0		none	0	0	0		1	0	0	0
1905	1	emergency	nurse	ob_gyn	yes	2022-11-28	3	2	415	0			1019	abhr water gloves	1	1	0	0	1			non_invasive	none	0	0	0	0	0		1	0	0	0		none	0	0	0		1	0	0	0
1906	1	emergency	nurse	ob_gyn	yes	2022-11-28	3	2	415	1			1021	abhr water gloves	1	1	0	0	1			invasive	gloves	0	1	0	1	0		0	0	0	0		none	0	0	0		1	0	0	0
1907	1	emergency	nurse	ob_gyn	yes	2022-11-28	3	2	415	0			1021	abhr water gloves	1	1	0	0	1			non_invasive	none	0	0	0	0	0		1	0	0	0		none	0	0	0		1	0	0	0
1908	1	emergency	nurse	ob_gyn	yes	2022-11-28	3	2	415	1			1021	abhr water gloves	1	1	0	0	1			invasive	none	0	0	0	0	0		1	0	0	0		none	0	0	0		1	0	0	0
1909	1	maternity	nurse	ob_gyn	yes	2022-11-28	3	2	416	1			1021	abhr water gloves	1	1	0	0	1			invasive	gloves	0	1	0	1	0		0	0	0	0		none	0	0	0		1	0	0	0
1910	1	maternity	nurse	ob_gyn	yes	2022-11-28	3	2	416	0			1021	abhr water gloves	1	1	0	0	1			non_invasive	none	0	0	0	0	0		1	0	0	0		none	0	0	0		1	0	0	0
1911	1	maternity	nurse	ob_gyn	yes	2022-11-28	3	2	416	0			1021	abhr water gloves	1	1	0	0	1			non_invasive	none	0	0	0	0	0		1	0	0	0		none	0	0	0		1	0	0	0
1912	1	maternity	nurse	ob_gyn	yes	2022-11-28	3	2	416	1			1021	abhr water gloves	1	1	0	0	1			invasive	none	0	0	0	0	0		1	0	0	0		none	0	0	0		1	0	0	0
1913	1	maternity	nurse	ob_gyn	yes	2022-11-28	3	2	416	0			1021	abhr water gloves	1	1	0	0	1			non_invasive	none	0	0	0	0	0		1	0	0	0		soap	0	1	1		0	0	0	0
1914	2	maternal	doctor	medicine	yes	2022-11-30	3	5	417	1	1	outside	17	abhr water gloves	1	1	0	0	1	0	0	non_invasive	none	0	0	0	0	0		1	0	0	0		none	0	0	0		1	0	0	0
1915	2	maternal	doctor	medicine	yes	2022-11-30	3	5	417	1	1	outside	17	abhr water gloves	1	1	0	0	1	0	0	non_invasive	none	0	0	0	0	0		1	0	0	0		none	0	0	0		1	0	0	0
1916	2	maternal	doctor	medicine	yes	2022-11-30	3	5	417	1	1	outside	19	abhr water gloves	1	1	0	0	1	0	0	non_invasive	none	0	0	0	0	0		1	0	0	0		none	0	0	0		1	0	0	0
1917	2	maternal	doctor	medicine	yes	2022-11-30	3	5	417	1	1	outside	19	abhr water gloves	1	1	0	0	1	0	0	non_invasive	none	0	0	0	0	0		1	0	0	0		none	0	0	0		1	0	0	0
1918	2	maternal	doctor	medicine	yes	2022-11-30	3	5	417	1	1	outside	19	abhr water gloves	1	1	0	0	1	0	0	non_invasive	none	0	0	0	0	0		1	0	0	0		none	0	0	0		1	0	0	0
1919	2	maternal	nurse	medicine	yes	2022-11-30	3	5	418	1	1	outside	88	abhr water gloves	1	1	0	0	1	0	0	invasive	gloves	0	1	0	1	0		0	0	0	0		other	0	0	0		0	0	0	1	Cambio de guantes
1920	2	maternal	nurse	medicine	yes	2022-11-30	3	5	418	1	1	outside	88	abhr water gloves	1	1	0	0	1	0	0	non_invasive	gloves	0	1	0	1	0		0	0	0	0		other	0	0	0		0	0	0	1	Cambio de guantes
1921	2	maternal	nurse	medicine	yes	2022-11-30	3	5	418	1	1	outside	93	abhr water	1	1	0	0	0	0	0	non_invasive	gloves other	0	1	0	1	0		0	0	0	1	Cambio de guantes	other	0	0	0		0	0	0	1	93
1922	2	maternal	nurse	medicine	yes	2022-11-30	3	5	418	1	1	outside	93	abhr water gloves	1	1	0	0	1	0	0	invasive	gloves	0	1	0	1	0		0	0	0	0		other	0	0	0		0	0	0	1	Cambio de guante
1923	2	maternal	nurse	medicine	yes	2022-11-30	3	5	418	1	1	outside	88	abhr water gloves	1	1	0	0	1	0	0	non_invasive	gloves	0	1	0	1	0		0	0	0	0		other	0	0	0		0	0	0	1	Cambio de guantes
1924	2	emergency	doctor	emergencia	yes	2022-11-30	3	5	419	1	1	inside	45	abhr water paper gloves	1	1	0	1	1	0	0	non_invasive	none	0	0	0	0	0		1	0	0	0		none	0	0	0		1	0	0	0
1925	2	emergency	doctor	emergencia	yes	2022-11-30	3	5	419	1	1	inside	45	abhr water paper gloves	1	1	0	1	1	0	0	non_invasive	none	0	0	0	0	0		1	0	0	0		none	0	0	0		1	0	0	0
1926	2	emergency	doctor	emergencia	yes	2022-11-30	3	5	419	1	1	inside	45	abhr water paper gloves	1	1	0	1	1	0	0	non_invasive	none	0	0	0	0	0		1	0	0	0		none	0	0	0		1	0	0	0
1927	2	emergency	doctor	emergencia	yes	2022-11-30	3	5	419	1	1	inside	45	abhr water gloves	1	1	0	0	1	0	0	non_invasive	none	0	0	0	0	0		1	0	0	0		none	0	0	0		1	0	0	0
1928	2	emergency	doctor	emergencia	yes	2022-11-30	3	5	419	1	1	inside	45	abhr water paper gloves	1	1	0	1	1	0	0	non_invasive	none	0	0	0	0	0		1	0	0	0		none	0	0	0		1	0	0	0
1929	1	surgery_trauma	nurse	medicine	yes	2022-11-30	3	2	420	1			1046	abhr gloves	1	0	0	0	1			invasive	none	0	0	0	0	0		1	0	0	0		none	0	0	0		1	0	0	0
1930	1	surgery_trauma	nurse	medicine	yes	2022-11-30	3	2	420	0			1046	abhr gloves	1	0	0	0	1			non_invasive	none	0	0	0	0	0		1	0	0	0		none	0	0	0		1	0	0	0
1931	1	surgery_trauma	nurse	medicine	yes	2022-11-30	3	2	420	1			1048	abhr gloves	1	0	0	0	1			invasive	gloves	0	1	0	1	0		0	0	0	0		none	0	0	0		1	0	0	0
1932	1	surgery_trauma	nurse	medicine	yes	2022-11-30	3	2	420	0			1048	abhr gloves	1	0	0	0	1			non_invasive	none	0	0	0	0	0		1	0	0	0		none	0	0	0		1	0	0	0
1933	1	surgery_trauma	nurse	medicine	yes	2022-11-30	3	2	420	1			1048	abhr gloves	1	0	0	0	1			non_invasive	none	0	0	0	0	0		1	0	0	0		soap	0	1	1		0	0	0	0
1934	1	surgery_trauma	nurse	medicine	yes	2022-11-30	3	2	421	1			1049	abhr gloves	1	0	0	0	1			invasive	gloves	0	1	0	1	0		0	0	0	0		none	0	0	0		1	0	0	0
1935	1	surgery_trauma	nurse	medicine	yes	2022-11-30	3	2	421	0			1049	abhr gloves	1	0	0	0	1			non_invasive	none	0	0	0	0	0		1	0	0	0		none	0	0	0		1	0	0	0
1936	1	surgery_trauma	nurse	medicine	yes	2022-11-30	3	2	421	1			1044	abhr gloves	1	0	0	0	1			non_invasive	none	0	0	0	0	0		1	0	0	0		none	0	0	0		1	0	0	0
1937	1	surgery_trauma	nurse	medicine	yes	2022-11-30	3	2	421	1			1044	abhr gloves	1	0	0	0	1			invasive	none	0	0	0	0	0		1	0	0	0		none	0	0	0		1	0	0	0
1938	1	surgery_trauma	nurse	medicine	yes	2022-11-30	3	2	421	1			1044	abhr gloves	1	0	0	0	1			non_invasive	none	0	0	0	0	0		1	0	0	0		soap	0	1	1		0	0	0	0
1939	1	surgery_trauma	nurse	medicine	yes	2022-12-01	3	2	422	1			1047	abhr gloves	1	0	0	0	1			invasive	none	0	0	0	0	0		1	0	0	0		abhs	1	1	0		0	1	0	0
1940	1	surgery_trauma	nurse	medicine	yes	2022-12-01	3	2	422	1			1047	abhr gloves	1	0	0	0	1			invasive	gloves	0	1	0	1	0		0	0	0	0		soap	0	1	1		0	0	0	0
1941	1	surgery_trauma	nurse	medicine	yes	2022-12-01	3	2	422	0			1046	abhr gloves	1	0	0	0	1				gloves	0	1	0	1	0		0	0	0	0		none	0	0	0		1	0	0	0
1942	1	surgery_trauma	nurse	medicine	yes	2022-12-01	3	2	422	1			1044	gloves	0	0	0	0	1			non_invasive	none	0	0	0	0	0		1	0	0	0		none	0	0	0		1	0	0	0
1943	1	surgery_trauma	nurse	medicine	yes	2022-12-01	3	2	422	1			1044	abhr gloves	1	0	0	0	1			non_invasive	none	0	0	0	0	0		1	0	0	0		none	0	0	0		1	0	0	0
1944	1	surgery_trauma	nurse	medicine	yes	2022-12-01	3	2	423	1			1044	abhr gloves	1	0	0	0	1			invasive	none	0	0	0	0	0		1	0	0	0		abhs	1	1	0		0	1	0	0
1945	1	surgery_trauma	nurse	medicine	yes	2022-12-01	3	2	423	1			1045	abhr gloves	1	0	0	0	1			invasive	gloves	0	1	0	1	0		0	0	0	0		none	0	0	0		1	0	0	0
1946	1	surgery_trauma	nurse	medicine	yes	2022-12-01	3	2	423	0			1045	abhr gloves	1	0	0	0	1			non_invasive	none	0	0	0	0	0		1	0	0	0		soap	0	1	1		0	0	0	0
1947	1	surgery_trauma	nurse	medicine	yes	2022-12-01	3	2	423	1			1044	abhr gloves	1	0	0	0	1			invasive	none	0	0	0	0	0		1	0	0	0		none	0	0	0		1	0	0	0
1948	1	surgery_trauma	nurse	medicine	yes	2022-12-01	3	2	423	0			1044	abhr gloves	1	0	0	0	1			invasive	none	0	0	0	0	0		1	0	0	0		none	0	0	0		1	0	0	0
1949	1	surgery_trauma	nurse	medicine	yes	2022-12-01	3	2	424	1			1044	abhr gloves	1	0	0	0	1			invasive	gloves	0	1	0	1	0		0	0	0	0		none	0	0	0		1	0	0	0
1950	1	surgery_trauma	nurse	medicine	yes	2022-12-01	3	2	424	1			1044	abhr gloves	1	0	0	0	1			invasive	none	0	0	0	0	0		1	0	0	0		none	0	0	0		1	0	0	0
1951	1	surgery_trauma	nurse	medicine	yes	2022-12-01	3	2	424	1			1044	abhr gloves	1	0	0	0	1			invasive	none	0	0	0	0	0		1	0	0	0		none	0	0	0		1	0	0	0
1952	1	surgery_trauma	nurse	medicine	yes	2022-12-01	3	2	424	0			1044	abhr gloves	1	0	0	0	1			non_invasive	none	0	0	0	0	0		1	0	0	0		none	0	0	0		1	0	0	0
1953	1	surgery_trauma	nurse	medicine	yes	2022-12-01	3	2	424	1			1044	abhr gloves	1	0	0	0	1			invasive	none	0	0	0	0	0		1	0	0	0		soap	0	1	1		0	0	0	0
1954	1	non_covid_icu	nurse	medicine	yes	2022-12-01	3	2	425	1			1038	abhr gloves water	1	1	0	0	1			invasive	gloves	0	1	0	1	0		0	0	0	0		none	0	0	0		1	0	0	0
1955	1	non_covid_icu	nurse	medicine	yes	2022-12-01	3	2	425	0			1038	abhr water gloves	1	1	0	0	1			non_invasive	none	0	0	0	0	0		1	0	0	0		none	0	0	0		1	0	0	0
1956	1	non_covid_icu	nurse	medicine	yes	2022-12-01	3	2	425	1			1038	abhr water gloves	1	1	0	0	1			invasive	none	0	0	0	0	0		1	0	0	0		none	0	0	0		1	0	0	0
1957	1	non_covid_icu	nurse	medicine	yes	2022-12-01	3	2	425	0			1038	abhr water gloves	1	1	0	0	1			non_invasive	none	0	0	0	0	0		1	0	0	0		none	0	0	0		1	0	0	0
1958	1	non_covid_icu	nurse	medicine	yes	2022-12-01	3	2	425	1			1038	abhr water gloves	1	1	0	0	1			non_invasive	none	0	0	0	0	0		1	0	0	0		soap	0	1	1		0	0	0	0
1959	1	surgery_trauma	nurse	medicine	yes	2022-12-02	3	2	426	1			1047	abhr gloves	1	0	0	0	1			invasive	gloves	0	1	0	1	0		0	0	0	0		none	0	0	0		1	0	0	0
1960	1	surgery_trauma	nurse	medicine	yes	2022-12-02	3	2	426	0			1047	abhr gloves	1	0	0	0	1			non_invasive	none	0	0	0	0	0		1	0	0	0		abhs	1	1	0		0	1	0	0
1961	1	surgery_trauma	nurse	medicine	yes	2022-12-02	3	2	426	1			1049	abhr gloves	1	0	0	0	1			non_invasive	none	0	0	0	0	0		1	0	0	0		none	0	0	0		1	0	0	0
1962	1	surgery_trauma	nurse	medicine	yes	2022-12-02	3	2	426	1			1049	abhr gloves	1	0	0	0	1			invasive	gloves	0	1	0	1	0		0	0	0	0		none	0	0	0		1	0	0	0
1963	1	surgery_trauma	nurse	medicine	yes	2022-12-02	3	2	426	0			1049	abhr gloves	1	0	0	0	1			non_invasive	none	0	0	0	0	0		1	0	0	0		soap	0	1	1		0	0	0	0
1964	1	surgery_trauma	nurse	medicine	yes	2022-12-02	3	2	427	1			1046	abhr gloves	1	0	0	0	1			invasive	gloves	0	1	0	1	0		0	0	0	0		none	0	0	0		1	0	0	0
1965	1	surgery_trauma	nurse	medicine	yes	2022-12-02	3	2	427	0			1046	abhr gloves	1	0	0	0	1			non_invasive	none	0	0	0	0	0		1	0	0	0		none	0	0	0		1	0	0	0
1966	1	surgery_trauma	nurse	medicine	yes	2022-12-02	3	2	427	1			1047	abhr gloves	1	0	0	0	1			invasive	gloves	0	1	0	1	0		0	0	0	0		none	0	0	0		1	0	0	0
1967	1	surgery_trauma	nurse	medicine	yes	2022-12-02	3	2	427	1			1045	abhr gloves	1	0	0	0	1			invasive	gloves	0	1	0	1	0		0	0	0	0		none	0	0	0		1	0	0	0
1968	1	surgery_trauma	nurse	medicine	yes	2022-12-02	3	2	427	0			1045	abhr gloves	1	0	0	0	1			non_invasive	none	0	0	0	0	0		1	0	0	0		none	0	0	0		1	0	0	0
1969	1	surgery_trauma	nurse	medicine	yes	2022-12-02	3	2	428	1			1044	abhr gloves	1	0	0	0	1			invasive	gloves	0	1	0	1	0		0	0	0	0		none	0	0	0		1	0	0	0
1970	1	surgery_trauma	nurse	medicine	yes	2022-12-02	3	2	428	1			1044	abhr gloves	1	0	0	0	1			invasive	none	0	0	0	0	0		1	0	0	0		none	0	0	0		1	0	0	0
1971	1	surgery_trauma	nurse	medicine	yes	2022-12-02	3	2	428	0			1044	abhr gloves	1	0	0	0	1			non_invasive	none	0	0	0	0	0		1	0	0	0		none	0	0	0		1	0	0	0
1972	1	surgery_trauma	nurse	medicine	yes	2022-12-02	3	2	428	1			1044	abhr gloves	1	0	0	0	1			invasive	none	0	0	0	0	0		1	0	0	0		none	0	0	0		1	0	0	0
1973	1	surgery_trauma	nurse	medicine	yes	2022-12-02	3	2	428	0			1044	abhr gloves	1	0	0	0	1			non_invasive	none	0	0	0	0	0		1	0	0	0		soap	0	1	1		0	0	0	0
1974	1	surgery_trauma	nurse	surgery	yes	2022-12-05	3	2	429	1			1047	abhr gloves	1	0	0	0	1			non_invasive	gloves	0	1	0	1	0		0	0	0	0		none	0	0	0		1	0	0	0
1975	1	surgery_trauma	nurse	surgery	yes	2022-12-05	3	2	429	1			1044	abhr gloves	1	0	0	0	1			non_invasive	gloves	0	1	0	1	0		0	0	0	0		none	0	0	0		1	0	0	0
1976	1	surgery_trauma	nurse	surgery	yes	2022-12-05	3	2	429	0			1044	abhr gloves	1	0	0	0	1			invasive	none	0	0	0	0	0		1	0	0	0		none	0	0	0		1	0	0	0
1977	1	surgery_trauma	nurse	surgery	yes	2022-12-05	3	2	429	1			1044	abhr gloves	1	0	0	0	1			non_invasive	none	0	0	0	0	0		1	0	0	0		none	0	0	0		1	0	0	0
1978	1	surgery_trauma	nurse	surgery	yes	2022-12-05	3	2	429	0			1044	abhr gloves	1	0	0	0	1			invasive	none	0	0	0	0	0		1	0	0	0		soap	0	1	1		0	0	0	0
1979	1	surgery_trauma	nurse	surgery	yes	2022-12-05	3	2	430	1			1045	abhr gloves	1	0	0	0	1			non_invasive	none	0	0	0	0	0		1	0	0	0		none	0	0	0		1	0	0	0
1980	1	surgery_trauma	nurse	surgery	yes	2022-12-05	3	2	430	0			1045	abhr gloves	1	0	0	0	1			invasive	none	0	0	0	0	0		1	0	0	0		none	0	0	0		1	0	0	0
1981	1	surgery_trauma	nurse	surgery	yes	2022-12-05	3	2	430	1			1045	abhr gloves	1	0	0	0	1			invasive	none	0	0	0	0	0		1	0	0	0		none	0	0	0		1	0	0	0
1982	1	surgery_trauma	nurse	surgery	yes	2022-12-05	3	2	430	0			1045	abhr gloves	1	0	0	0	1			non_invasive	none	0	0	0	0	0		1	0	0	0		none	0	0	0		1	0	0	0
1983	1	surgery_trauma	nurse	surgery	yes	2022-12-05	3	2	430	0			1045	abhr gloves	1	0	0	0	1			non_invasive	none	0	0	0	0	0		1	0	0	0		soap	0	1	1		0	0	0	0
1984	1	non_covid_icu	nurse	medicine	yes	2022-12-05	3	2	431	1			1039	abhr gloves	1	0	0	0	1			non_invasive	gloves	0	1	0	1	0		0	0	0	0		none	0	0	0		1	0	0	0
1985	1	non_covid_icu	nurse	medicine	yes	2022-12-05	3	2	431	1			1039	abhr gloves	1	0	0	0	1			non_invasive	none	0	0	0	0	0		1	0	0	0		none	0	0	0		1	0	0	0
1986	1	non_covid_icu	nurse	medicine	yes	2022-12-05	3	2	431	1			1038	abhr gloves	1	0	0	0	1			non_invasive	none	0	0	0	0	0		1	0	0	0		none	0	0	0		1	0	0	0
1987	1	non_covid_icu	nurse	medicine	yes	2022-12-05	3	2	431	1			1039	abhr gloves	1	0	0	0	1			non_invasive	none	0	0	0	0	0		1	0	0	0		none	0	0	0		1	0	0	0
1988	1	non_covid_icu	nurse	medicine	yes	2022-12-05	3	2	431	1			1039	abhr gloves	1	0	0	0	1			invasive	none	0	0	0	0	0		1	0	0	0		soap	0	1	1		0	0	0	0
1989	2	maternal	nurse	medicine	yes	2022-12-05	3	5	432	1	1	outside	19	abhr water soap gloves	1	1	1	0	1	0	0	invasive	gloves	0	1	0	1	0		0	0	0	0		other	0	0	0		0	0	0	1	Cambio de guantes
1990	2	maternal	nurse	medicine	yes	2022-12-05	3	5	432	1	1	outside	98	abhr water gloves	1	1	0	0	1	0	0	non_invasive	gloves	0	1	0	1	0		0	0	0	0		abhs	1	1	0		0	1	0	0
1991	2	maternal	nurse	medicine	yes	2022-12-05	3	5	432	1	1	outside	19	abhr water gloves	1	1	0	0	1	0	0	non_invasive	gloves	0	1	0	1	0		0	0	0	0		other	0	0	0		0	0	0	1	Cambio de guantes
1992	2	maternal	nurse	medicine	yes	2022-12-05	3	5	432	1	1	outside	19	abhr water gloves	1	1	0	0	1	0	0	invasive	gloves	0	1	0	1	0		0	0	0	0		abhs	1	1	0		0	1	0	0
1993	2	maternal	nurse	medicine	yes	2022-12-05	3	5	432	1	1	outside	17	water gloves	0	1	0	0	1	0	0	non_invasive	gloves	0	1	0	1	0		0	0	0	0		abhs	1	1	0		0	1	0	0
1994	2	consult	doctor	medicine	yes	2022-12-05	3	5	433	1	1	outside	93	abhr water gloves	1	1	0	0	1	0	0	non_invasive	abhs	1	1	1	0	0		0	1	0	0		none	0	0	0		1	0	0	0
1995	2	consult	doctor	medicine	yes	2022-12-05	3	5	433	1	1	outside	93	water gloves	0	1	0	0	1	0	0	non_invasive	none	0	0	0	0	0		1	0	0	0		none	0	0	0		1	0	0	0
1996	2	consult	doctor	medicine	yes	2022-12-05	3	5	433	1	1	outside	19	water gloves	0	1	0	0	1	0	0	non_invasive	none	0	0	0	0	0		1	0	0	0		none	0	0	0		1	0	0	0
1997	2	consult	doctor	medicine	yes	2022-12-05	3	5	433	1	1	outside	17	water gloves	0	1	0	0	1	0	0	non_invasive	none	0	0	0	0	0		1	0	0	0		none	0	0	0		1	0	0	0
1998	2	consult	doctor	medicine	yes	2022-12-05	3	5	433	1	1	outside	8	water gloves abhr	1	1	0	0	1	0	0	non_invasive	abhs	1	1	1	0	0		0	1	0	0		abhs	1	1	0		0	1	0	0
1999	2	maternity	doctor	ob_gyn	yes	2022-12-06	3	6	434	1	1	inside	62	abhr water gloves soap	1	1	1	0	1	0	0	non_invasive	none	0	0	0	0	0		1	0	0	0		nosoap	0	0	0		0	0	1	0
2000	2	maternity	doctor	ob_gyn	yes	2022-12-06	3	6	434	1	1	inside	62	abhr water gloves soap	1	1	1	0	1	0	0	non_invasive	none	0	0	0	0	0		1	0	0	0		nosoap	0	0	0		0	0	1	0
2001	2	maternity	doctor	ob_gyn	yes	2022-12-06	3	6	434	1	1	inside	62	abhr water soap	1	1	1	0	0	0	0	non_invasive	none	0	0	0	0	0		1	0	0	0		nosoap	0	0	0		0	0	1	0
2002	2	maternity	doctor	ob_gyn	yes	2022-12-06	3	6	434	1	1	inside	62	abhr water soap	1	1	1	0	0	0	0	non_invasive	nosoap	0	0	0	0	0		0	0	1	0		nosoap	0	0	0		0	0	1	0
2003	2	maternity	doctor	ob_gyn	yes	2022-12-06	3	6	434	1	1	inside	62	abhr water soap	1	1	1	0	0	0	0	non_invasive	nosoap	0	0	0	0	0		0	0	1	0		none	0	0	0		1	0	0	0
2004	2	maternal	doctor	medicine	yes	2022-12-07	3	5	435	1	1	outside	93	abhr water gloves	1	1	0	0	1	0	0	non_invasive	abhs	1	1	1	0	0		0	1	0	0		none	0	0	0		1	0	0	0
2005	2	maternal	doctor	medicine	yes	2022-12-07	3	5	435	1	1	outside	93	abhr water gloves	1	1	0	0	1	0	0	non_invasive	none	0	0	0	0	0		1	0	0	0		none	0	0	0		1	0	0	0
2006	2	maternal	doctor	medicine	yes	2022-12-07	3	5	435	1	1	outside	8	abhr water gloves	1	1	0	0	1	0	0	invasive	abhs	1	1	1	0	0		0	1	0	0		abhs	1	1	0		0	1	0	0
2007	2	maternal	doctor	medicine	yes	2022-12-07	3	5	435	1	1	outside	8	abhr water gloves	1	1	0	0	1	0	0	non_invasive	none	0	0	0	0	0		1	0	0	0		none	0	0	0		1	0	0	0
2008	2	maternal	doctor	medicine	yes	2022-12-07	3	5	435	1	1	outside	17	abhr water gloves	1	1	0	0	1	0	0	non_invasive	none	0	0	0	0	0		1	0	0	0		abhs	1	1	0		0	1	0	0
2009	2	inpatient	nurse	medicine	yes	2022-12-07	3	6	436	1	1	outside	93	abhr water	1	1	0	0	0	0	0	non_invasive	gloves	0	1	0	1	0		0	0	0	0		nosoap	0	0	0		0	0	1	0
2010	2	inpatient	nurse	medicine	yes	2022-12-07	3	6	436	1	1	outside	88	abhr water soap	1	1	1	0	0	0	0	non_invasive	gloves nosoap	0	1	0	1	0		0	0	1	0		nosoap	0	0	0		0	0	1	0
2011	2	inpatient	nurse	medicine	yes	2022-12-07	3	6	436	1	1	outside	8	abhr water	1	1	0	0	0	0	0	non_invasive	gloves nosoap	0	1	0	1	0		0	0	1	0		nosoap	0	0	0		0	0	1	0
2012	2	inpatient	nurse	medicine	yes	2022-12-07	3	6	436	1	1	outside	8	abhr water soap	1	1	1	0	0	0	0	non_invasive	gloves nosoap	0	1	0	1	0		0	0	1	0		nosoap	0	0	0		0	0	1	0
2013	2	inpatient	nurse	medicine	yes	2022-12-07	3	6	436	1	1	outside	8	abhr water	1	1	0	0	0	0	0	non_invasive	gloves	0	1	0	1	0		0	0	0	0		none	0	0	0		1	0	0	0
2014	2	inpatient	doctor	medicine	yes	2022-12-07	3	6	437	1	1	outside	93	abhr paper water	1	1	0	1	0	0	0	non_invasive	gloves soap	0	1	1	1	1		0	0	0	0		nosoap	0	0	0		0	0	1	0
2015	2	inpatient	doctor	medicine	yes	2022-12-07	3	6	437	1	1	outside	93	abhr paper water	1	1	0	1	0	0	0	non_invasive	gloves soap	0	1	1	1	1		0	0	0	0		none	0	0	0		1	0	0	0
2016	2	inpatient	doctor	medicine	yes	2022-12-07	3	6	437	1	1	outside	93	abhr water paper	1	1	0	1	0	0	0	non_invasive	gloves	0	1	0	1	0		0	0	0	0		nosoap	0	0	0		0	0	1	0
2017	2	inpatient	doctor	medicine	yes	2022-12-07	3	6	437	1	1	outside	93	abhr water paper	1	1	0	1	0	0	0	non_invasive	gloves soap	0	1	1	1	1		0	0	0	0		none	0	0	0		1	0	0	0
2018	2	inpatient	doctor	medicine	yes	2022-12-07	3	6	437	1	1	outside	93	abhr water paper	1	1	0	1	0	0	0	non_invasive	gloves	0	1	0	1	0		0	0	0	0		abhs	1	1	0		0	1	0	0
2019	2	inpatient	doctor	medicine	yes	2022-12-07	3	6	438	1	1	outside	19	abhr water soap	1	1	1	0	0	0	0	non_invasive	gloves	0	1	0	1	0		0	0	0	0		none	0	0	0		1	0	0	0
2020	2	inpatient	doctor	medicine	yes	2022-12-07	3	6	438	1	1	outside	19	abhr water soap	1	1	1	0	0	0	0	non_invasive	gloves	0	1	0	1	0		0	0	0	0		nosoap	0	0	0		0	0	1	0
2021	2	inpatient	doctor	medicine	yes	2022-12-07	3	6	438	1	1	outside	18	abhr water	1	1	0	0	0	0	0	non_invasive	gloves soap	0	1	1	1	1		0	0	0	0		nosoap	0	0	0		0	0	1	0
2022	2	inpatient	doctor	medicine	yes	2022-12-07	3	6	438	1	1	outside	17	abhr	1	0	0	0	0	0	0	non_invasive	gloves	0	1	0	1	0		0	0	0	0		soap	0	1	1		0	0	0	0
2023	2	inpatient	doctor	medicine	yes	2022-12-07	3	6	438	1	1	outside	17	abhr	1	0	0	0	0	0	0	non_invasive	gloves	0	1	0	1	0		0	0	0	0		none	0	0	0		1	0	0	0
2024	1	women_pediatrics	doctor	pediatrics	yes	2022-12-07	3	2	439				105	abhr gloves	1	0	0	0	1			non_invasive	none	0	0	0	0	0		1	0	0	0		none	0	0	0		1	0	0	0
2025	1	women_pediatrics	doctor	pediatrics	yes	2022-12-07	3	2	439	1			1004	abhr gloves	1	0	0	0	1			invasive	abhs	1	1	1	0	0		0	1	0	0		abhs	1	1	0		0	1	0	0
2026	1	women_pediatrics	doctor	pediatrics	yes	2022-12-07	3	2	439	0			1004	abhr gloves	1	0	0	0	1			invasive	none	0	0	0	0	0		1	0	0	0		abhs	1	1	0		0	1	0	0
2027	1	women_pediatrics	doctor	pediatrics	yes	2022-12-07	3	2	439	1			1004	abhr gloves	1	0	0	0	1			non_invasive	none	0	0	0	0	0		1	0	0	0			0	0
2028	1	women_pediatrics	doctor	pediatrics	yes	2022-12-07	3	2	439	1			1004	abhr gloves	1	0	0	0	1			non_invasive	none	0	0	0	0	0		1	0	0	0		abhs	1	1	0		0	1	0	0
2029	1	women_pediatrics	nurse	medicine	yes	2022-12-07	3	2	440	1			1014	abhr gloves	1	0	0	0	1			non_invasive	gloves	0	1	0	1	0		0	0	0	0		none	0	0	0		1	0	0	0
2030	1	women_pediatrics	nurse	medicine	yes	2022-12-07	3	2	440	0			1014	abhr gloves	1	0	0	0	1			invasive	none	0	0	0	0	0		1	0	0	0		none	0	0	0		1	0	0	0
2031	1	women_pediatrics	nurse	medicine	yes	2022-12-07	3	2	440	1			1014	abhr gloves	1	0	0	0	1			invasive	gloves	0	1	0	1	0		0	0	0	0		none	0	0	0		1	0	0	0
2032	1	women_pediatrics	nurse	medicine	yes	2022-12-07	3	2	440	0			1014	abhr gloves	1	0	0	0	1			non_invasive	none	0	0	0	0	0		1	0	0	0		none	0	0	0		1	0	0	0
2033	1	women_pediatrics	nurse	medicine	yes	2022-12-07	3	2	440	1			1014	abhr gloves	1	0	0	0	1			invasive	none	0	0	0	0	0		1	0	0	0		none	0	0	0		1	0	0	0
2034	1	women_pediatrics	nurse	medicine	yes	2022-12-07	3	2	441	1			1014	abhr gloves	1	0	0	0	1			non_invasive	none	0	0	0	0	0		1	0	0	0		none	0	0	0		1	0	0	0
2035	1	women_pediatrics	nurse	medicine	yes	2022-12-07	3	2	441	0			1014	abhr gloves	1	0	0	0	1			invasive	none	0	0	0	0	0		1	0	0	0		none	0	0	0		1	0	0	0
2036	1	women_pediatrics	nurse	medicine	yes	2022-12-07	3	2	441	0			1014	abhr gloves	1	0	0	0	1			invasive	none	0	0	0	0	0		1	0	0	0		none	0	0	0		1	0	0	0
2037	1	women_pediatrics	nurse	medicine	yes	2022-12-07	3	2	441	1			1010	abhr gloves	1	0	0	0	1			invasive	gloves	0	1	0	1	0		0	0	0	0		none	0	0	0		1	0	0	0
2038	1	women_pediatrics	nurse	medicine	yes	2022-12-07	3	2	441	0			1010	abhr gloves	1	0	0	0	1			non_invasive	none	0	0	0	0	0		1	0	0	0		none	0	0	0		1	0	0	0
2039	1	women_pediatrics	nurse	medicine	yes	2022-12-07	3	2	442	1			1010	abhr gloves	1	0	0	0	1			non_invasive	abhs	1	1	1	0	0		0	1	0	0		none	0	0	0		1	0	0	0
2040	1	women_pediatrics	nurse	medicine	yes	2022-12-07	3	2	442	1			1014	abhr	1	0	0	0	0			invasive	gloves	0	1	0	1	0		0	0	0	0		none	0	0	0		1	0	0	0
2041	1	women_pediatrics	nurse	medicine	yes	2022-12-07	3	2	442	0			1014	abhr gloves	1	0	0	0	1			invasive	none	0	0	0	0	0		1	0	0	0		abhs	1	1	0		0	1	0	0
2042	1	women_pediatrics	nurse	medicine	yes	2022-12-07	3	2	442	1			1011	abhr	1	0	0	0	0			invasive	gloves	0	1	0	1	0		0	0	0	0		none	0	0	0		1	0	0	0
2043	1	women_pediatrics	nurse	medicine	yes	2022-12-07	3	2	442	0			1011	abhr gloves	1	0	0	0	1			invasive	none	0	0	0	0	0		1	0	0	0		soap	0	1	1		0	0	0	0
2044	1	neonatal	nurse	pediatrics	yes	2022-12-08	3	2	443	1			1022	abhr water gloves soap paper	1	1	1	1	1			invasive	gloves	0	1	0	1	0		0	0	0	0		none	0	0	0		1	0	0	0
2045	1	neonatal	nurse	pediatrics	yes	2022-12-08	3	2	443	0			1022	abhr water soap paper gloves	1	1	1	1	1			invasive	none	0	0	0	0	0		1	0	0	0		none	0	0	0		1	0	0	0
2046	1	neonatal	nurse	pediatrics	yes	2022-12-08	3	2	443	0			1022	abhr water soap paper gloves	1	1	1	1	1			non_invasive	none	0	0	0	0	0		1	0	0	0		soap	0	1	1		0	0	0	0
2047	1	neonatal	nurse	pediatrics	yes	2022-12-08	3	2	443	1			1022	abhr water soap paper gloves	1	1	1	1	1			invasive	gloves	0	1	0	1	0		0	0	0	0		none	0	0	0		1	0	0	0
2048	1	neonatal	nurse	pediatrics	yes	2022-12-08	3	2	443	1			1022	abhr water soap paper gloves	1	1	1	1	1			non_invasive	none	0	0	0	0	0		1	0	0	0		soap	0	1	1		0	0	0	0
2049	1	women_pediatrics	nurse	pediatrics	yes	2022-12-08	3	2	444	1			1004	abhr gloves	1	0	0	0	1			non_invasive	gloves	0	1	0	1	0		0	0	0	0		none	0	0	0		1	0	0	0
2050	1	women_pediatrics	nurse	pediatrics	yes	2022-12-08	3	2	444	0			1004	abhr gloves	1	0	0	0	1			invasive	none	0	0	0	0	0		1	0	0	0		none	0	0	0		1	0	0	0
2051	1	women_pediatrics	nurse	pediatrics	yes	2022-12-08	3	2	444	1			1003	abhr gloves	1	0	0	0	1			invasive	none	0	0	0	0	0		1	0	0	0		none	0	0	0		1	0	0	0
2052	1	women_pediatrics	nurse	pediatrics	yes	2022-12-08	3	2	444	1			1006	abhr gloves	1	0	0	0	1			non_invasive	none	0	0	0	0	0		1	0	0	0		none	0	0	0		1	0	0	0
2053	1	women_pediatrics	nurse	pediatrics	yes	2022-12-08	3	2	444	1			1002	abhr gloves	1	0	0	0	1			non_invasive	none	0	0	0	0	0		1	0	0	0		none	0	0	0		1	0	0	0
2054	1	non_covid_icu	nurse	pediatrics	yes	2022-12-08	3	2	445	1			1039	abhr gloves	1	0	0	0	1			non_invasive	gloves	0	1	0	1	0		0	0	0	0		abhs	1	1	0		0	1	0	0
2055	1	non_covid_icu	nurse	pediatrics	yes	2022-12-08	3	2	445	1			1040	abhr gloves	1	0	0	0	1			invasive	gloves	0	1	0	1	0		0	0	0	0		none	0	0	0		1	0	0	0
2056	1	non_covid_icu	nurse	pediatrics	yes	2022-12-08	3	2	445	0			1040	abhr gloves	1	0	0	0	1			non_invasive	none	0	0	0	0	0		1	0	0	0		none	0	0	0		1	0	0	0
2057	1	non_covid_icu	nurse	pediatrics	yes	2022-12-08	3	2	445	1			1039	abhr gloves	1	0	0	0	1			non_invasive	none	0	0	0	0	0		1	0	0	0		none	0	0	0		1	0	0	0
2058	1	non_covid_icu	nurse	pediatrics	yes	2022-12-08	3	2	445	0			1039	abhr gloves	1	0	0	0	1			non_invasive	gloves	0	1	0	1	0		0	0	0	0		soap	0	1	1		0	0	0	0
2059	2	consult	doctor	medicine	yes	2022-12-08	3	5	446	1	1	outside	18	abhr water gloves	1	1	0	0	1	0	0	non_invasive	abhs	1	1	1	0	0		0	1	0	0		abhs	1	1	0		0	1	0	0
2060	2	consult	doctor	medicine	yes	2022-12-08	3	5	446	1	1	outside	18	abhr water gloves	1	1	0	0	1	0	0	non_invasive	abhs	1	1	1	0	0		0	1	0	0		none	0	0	0		1	0	0	0
2061	2	consult	doctor	medicine	yes	2022-12-08	3	5	446	1	1	outside	17	abhr water gloves	1	1	0	0	1	0	0	non_invasive	nosoap	0	0	0	0	0		0	0	1	0		abhs	1	1	0		0	1	0	0
2062	2	consult	doctor	medicine	yes	2022-12-08	3	5	446	1	1	outside	17	abhr water gloves	1	1	0	0	1	0	0	invasive	gloves	0	1	0	1	0		0	0	0	0		abhs	1	1	0		0	1	0	0
2063	2	consult	doctor	medicine	yes	2022-12-08	3	5	446	1	1	outside	8	abhr water gloves	1	1	0	0	1	0	0	non_invasive	none	0	0	0	0	0		1	0	0	0		none	0	0	0		1	0	0	0
2064	2	inpatient	doctor	medicine	yes	2022-12-09	3	5	447	1	1	outside	93	abhr water gloves	1	1	0	0	1	0	0	invasive	gloves	0	1	0	1	0		0	0	0	0		nosoap	0	0	0		0	0	1	0
2065	2	inpatient	doctor	medicine	yes	2022-12-09	3	5	447	1	1	outside	93	abhr water gloves	1	1	0	0	1	0	0	non_invasive	none	0	0	0	0	0		1	0	0	0		none	0	0	0		1	0	0	0
2066	2	inpatient	doctor	medicine	yes	2022-12-09	3	5	447	1	1	outside	93	abhr water gloves	1	1	0	0	1	0	0	non_invasive	none	0	0	0	0	0		1	0	0	0		none	0	0	0		1	0	0	0
2067	2	inpatient	doctor	medicine	yes	2022-12-09	3	5	447	1	1	outside	8	abhr water gloves	1	1	0	0	1	0	0	non_invasive	none	0	0	0	0	0		1	0	0	0		none	0	0	0		1	0	0	0
2068	2	inpatient	doctor	medicine	yes	2022-12-09	3	5	447	1	1	outside	8	abhr water gloves	1	1	0	0	1	0	0	invasive	gloves	0	1	0	1	0		0	0	0	0		abhs	1	1	0		0	1	0	0
2069	2	inpatient	doctor	medicine	yes	2022-12-09	3	5	448	1	1	outside	19	abhr water gloves	1	1	0	0	1	0	0	non_invasive	none	0	0	0	0	0		1	0	0	0		none	0	0	0		1	0	0	0
2070	2	inpatient	doctor	medicine	yes	2022-12-09	3	5	448	1	1	outside	19	abhr water gloves	1	1	0	0	1	0	0	non_invasive	none	0	0	0	0	0		1	0	0	0		none	0	0	0		1	0	0	0
2071	2	inpatient	doctor	medicine	yes	2022-12-09	3	5	448	1	1	outside	17	abhr water gloves	1	1	0	0	1	0	0	non_invasive	abhs	1	1	1	0	0		0	1	0	0		none	0	0	0		1	0	0	0
2072	2	inpatient	doctor	medicine	yes	2022-12-09	3	5	448	1	1	outside	18	abhr water gloves	1	1	0	0	1	0	0	non_invasive	abhs	1	1	1	0	0		0	1	0	0		abhs	1	1	0		0	1	0	0
2073	2	inpatient	doctor	medicine	yes	2022-12-09	3	5	448	1	1	outside	17	abhr water gloves	1	1	0	0	1	0	0	non_invasive	abhs	1	1	1	0	0		0	1	0	0		abhs	1	1	0		0	1	0	0
2074	2	inpatient	doctor	medicine	yes	2022-12-09	3	6	449	1	1	outside	18	abhr water paper	1	1	0	1	0	0	0	invasive	gloves	0	1	0	1	0		0	0	0	0		none	0	0	0		1	0	0	0
2075	2	inpatient	doctor	medicine	yes	2022-12-09	3	6	449	1	1	outside	8	abhr water paper	1	1	0	1	0	0	0	invasive	abhs soap gloves	1	1	1	1	1		0	1	0	0		abhs	1	1	0		0	1	0	0
2076	2	inpatient	doctor	medicine	yes	2022-12-09	3	6	449	1	1	outside	8	abhr water paper	1	1	0	1	0	0	0	invasive	gloves abhs	1	1	1	1	0		0	1	0	0		abhs	1	1	0		0	1	0	0
2077	2	inpatient	doctor	medicine	yes	2022-12-09	3	6	449	1	1	outside	8	abhr water paper	1	1	0	1	0	0	0	invasive	gloves abhs	1	1	1	1	0		0	1	0	0		abhs	1	1	0		0	1	0	0
2078	2	inpatient	doctor	medicine	yes	2022-12-09	3	6	449	1	1	outside	21	abhr water paper	1	1	0	1	0	0	0	invasive	gloves	0	1	0	1	0		0	0	0	0		abhs	1	1	0		0	1	0	0
2079	2	inpatient	nurse	medicine	yes	2022-12-09	3	6	450	1	1	outside	8	abhr water paper	1	1	0	1	0	0	0	non_invasive	gloves	0	1	0	1	0		0	0	0	0		soap	0	1	1		0	0	0	0
2080	2	inpatient	nurse	medicine	yes	2022-12-09	3	6	450	1	1	outside	8	abhr water paper	1	1	0	1	0	0	0	non_invasive	gloves	0	1	0	1	0		0	0	0	0		soap	0	1	1		0	0	0	0
2081	2	inpatient	nurse	medicine	yes	2022-12-09	3	6	450	1	1	outside	18	abhr paper	1	0	0	1	0	0	0	non_invasive	gloves	0	1	0	1	0		0	0	0	0		soap	0	1	1		0	0	0	0
2082	2	inpatient	nurse	medicine	yes	2022-12-09	3	6	450	1	1	outside	93	abhr paper water	1	1	0	1	0	0	0	non_invasive	gloves	0	1	0	1	0		0	0	0	0		abhs	1	1	0		0	1	0	0
2083	2	inpatient	nurse	medicine	yes	2022-12-09	3	6	450	1	1	outside	18	abhr paper water	1	1	0	1	0	0	0	non_invasive	gloves	0	1	0	1	0		0	0	0	0		soap	0	1	1		0	0	0	0
2084	1	women_pediatrics	nurse	medicine	yes	2022-12-12	3	2	451	1			1010	abhr gloves	1	0	0	0	1			invasive	gloves	0	1	0	1	0		0	0	0	0		none	0	0	0		1	0	0	0
2085	1	women_pediatrics	nurse	medicine	yes	2022-12-12	3	2	451	0			1010	abhr gloves	1	0	0	0	1			invasive	none	0	0	0	0	0		1	0	0	0		none	0	0	0		1	0	0	0
2086	1	women_pediatrics	nurse	medicine	yes	2022-12-12	3	2	451	1			1010	abhr	1	0	0	0	0			non_invasive	gloves	0	1	0	1	0		0	0	0	0		none	0	0	0		1	0	0	0
2087	1	women_pediatrics	nurse	medicine	yes	2022-12-12	3	2	451	0			1010	abhr gloves	1	0	0	0	1			invasive	none	0	0	0	0	0		1	0	0	0		none	0	0	0		1	0	0	0
2088	1	women_pediatrics	nurse	medicine	yes	2022-12-12	3	2	451	1			1010	abhr gloves	1	0	0	0	1			non_invasive	none	0	0	0	0	0		1	0	0	0		soap	0	1	1		0	0	0	0
2089	1	non_covid_icu	nurse	medicine	yes	2022-12-12	3	2	452	1			1028	abhr gloves water soap paper	1	1	1	1	1			invasive	gloves	0	1	0	1	0		0	0	0	0		none	0	0	0		1	0	0	0
2090	1	non_covid_icu	nurse	medicine	yes	2022-12-12	3	2	452	0			1028	abhr water soap paper gloves	1	1	1	1	1			invasive	none	0	0	0	0	0		1	0	0	0		none	0	0	0		1	0	0	0
2091	1	non_covid_icu	nurse	medicine	yes	2022-12-12	3	2	452	0			1028	abhr water soap paper gloves	1	1	1	1	1			non_invasive	none	0	0	0	0	0		1	0	0	0		nosoap	0	0	0		0	0	1	0
2092	1	non_covid_icu	nurse	medicine	yes	2022-12-12	3	2	452	0			1028	abhr water soap paper gloves	1	1	1	1	1			invasive	none	0	0	0	0	0		1	0	0	0		none	0	0	0		1	0	0	0
2093	1	non_covid_icu	nurse	medicine	yes	2022-12-12	3	2	452	0			1028	abhr gloves water soap paper	1	1	1	1	1			invasive	none	0	0	0	0	0		1	0	0	0		soap	0	1	1		0	0	0	0
2094	1	non_covid_icu	nurse	medicine	yes	2022-12-12	3	2	453	1			1028	abhr water soap paper gloves	1	1	1	1	1			non_invasive	gloves	0	1	0	1	0		0	0	0	0		none	0	0	0		1	0	0	0
2095	1	non_covid_icu	nurse	medicine	yes	2022-12-12	3	2	453	0			1028	abhr water soap paper gloves	1	1	1	1	1			invasive	none	0	0	0	0	0		1	0	0	0		none	0	0	0		1	0	0	0
2096	1	non_covid_icu	nurse	medicine	yes	2022-12-12	3	2	453	0			1028	abhr water paper soap gloves	1	1	1	1	1			invasive	gloves	0	1	0	1	0		0	0	0	0		none	0	0	0		1	0	0	0
2097	1	non_covid_icu	nurse	medicine	yes	2022-12-12	3	2	453	0			1028	abhr water soap paper gloves	1	1	1	1	1			non_invasive	none	0	0	0	0	0		1	0	0	0		none	0	0	0		1	0	0	0
2098	1	non_covid_icu	nurse	medicine	yes	2022-12-12	3	2	453	0			1028	abhr water soap paper gloves	1	1	1	1	1			invasive	none	0	0	0	0	0		1	0	0	0		soap	0	1	1		0	0	0	0
2099	2	inpatient	doctor	medicine	yes	2022-12-13	3	6	454	1	1	outside	8	abhr water paper	1	1	0	1	0	0	0	invasive	gloves	0	1	0	1	0		0	0	0	0		nosoap abhs	1	1	0		0	1	1	0
2100	2	inpatient	doctor	medicine	yes	2022-12-13	3	6	454	1	1	outside	88	abhr soap paper	1	0	1	1	0	0	0	invasive	gloves	0	1	0	1	0		0	0	0	0		none	0	0	0		1	0	0	0
2101	2	inpatient	doctor	medicine	yes	2022-12-13	3	6	454	1	1	outside	93	abhr water paper	1	1	0	1	0	0	0	invasive	gloves	0	1	0	1	0		0	0	0	0		nosoap	0	0	0		0	0	1	0
2102	2	inpatient	doctor	medicine	yes	2022-12-13	3	6	454	1	1	outside	21	abhr water paper	1	1	0	1	0	0	0	invasive	gloves	0	1	0	1	0		0	0	0	0		nosoap	0	0	0		0	0	1	0
2103	2	inpatient	doctor	medicine	yes	2022-12-13	3	6	454	1	1	outside	21	abhr water paper	1	1	0	1	0	0	0	invasive	gloves	0	1	0	1	0		0	0	0	0		none	0	0	0		1	0	0	0
2104	2	inpatient	nurse	medicine	yes	2022-12-13	3	6	455	1	1	outside	93	water abhr paper	1	1	0	1	0	0	0	non_invasive	nosoap	0	0	0	0	0		0	0	1	0		none	0	0	0		1	0	0	0
2105	2	inpatient	nurse	medicine	yes	2022-12-13	3	6	455	1	1	outside	93	abhr water paper	1	1	0	1	0	0	0	non_invasive	none	0	0	0	0	0		1	0	0	0		none	0	0	0		1	0	0	0
2106	2	inpatient	nurse	medicine	yes	2022-12-13	3	6	455	1	0			water paper	0	1	0	1	0	0	0	non_invasive	none	0	0	0	0	0		1	0	0	0		none	0	0	0		1	0	0	0
2107	2	inpatient	nurse	medicine	yes	2022-12-13	3	6	455	1	0			water paper	0	1	0	1	0	0	0	non_invasive	none	0	0	0	0	0		1	0	0	0		nosoap	0	0	0		0	0	1	0
2108	2	inpatient	nurse	medicine	yes	2022-12-13	3	6	455	1	0			water paper	0	1	0	1	0	0	0	non_invasive	nosoap	0	0	0	0	0		0	0	1	0		none	0	0	0		1	0	0	0
2109	2	inpatient	nurse	medicine	yes	2022-12-13	3	6	456	1	1	outside	93	abhr water paper	1	1	0	1	0	0	0	invasive	gloves	0	1	0	1	0		0	0	0	0		nosoap	0	0	0		0	0	1	0
2110	2	inpatient	nurse	medicine	yes	2022-12-13	3	6	456	1	1	outside	18	abhr water paper	1	1	0	1	0	0	0	invasive	gloves	0	1	0	1	0		0	0	0	0		nosoap	0	0	0		0	0	1	0
2111	2	inpatient	nurse	medicine	yes	2022-12-13	3	6	456	1	1	outside	18	abhr water paper	1	1	0	1	0	0	0	invasive	gloves	0	1	0	1	0		0	0	0	0		none	0	0	0		1	0	0	0
2112	2	inpatient	nurse	medicine	yes	2022-12-13	3	6	456	1	1	outside	18	abhr water paper	1	1	0	1	0	0	0	invasive	gloves	0	1	0	1	0		0	0	0	0		none	0	0	0		1	0	0	0
2113	2	inpatient	nurse	medicine	yes	2022-12-13	3	6	456	1	1	outside	17	abhr water paper	1	1	0	1	0	0	0	invasive	gloves	0	1	0	1	0		0	0	0	0		none	0	0	0		1	0	0	0
2114	2	inpatient	doctor	medicine	yes	2022-12-13	3	6	457	1	1	outside	8	abhr water paper	1	1	0	1	0	0	0	non_invasive	nosoap	0	0	0	0	0		0	0	1	0		none	0	0	0		1	0	0	0
2115	2	inpatient	doctor	medicine	yes	2022-12-13	3	6	457	1	1	outside	8	abhr water paper	1	1	0	1	0	0	0	non_invasive	none	0	0	0	0	0		1	0	0	0		none	0	0	0		1	0	0	0
2116	2	inpatient	doctor	medicine	yes	2022-12-13	3	6	457	1	1	outside	8	abhr water paper	1	1	0	1	0	0	0	non_invasive	none	0	0	0	0	0		1	0	0	0		none	0	0	0		1	0	0	0
2117	2	inpatient	doctor	medicine	yes	2022-12-13	3	6	457	1	1	outside	21	abhr water paper	1	1	0	1	0	0	0	non_invasive	none	0	0	0	0	0		1	0	0	0		none	0	0	0		1	0	0	0
2118	2	inpatient	doctor	medicine	yes	2022-12-13	3	6	457	1	1	outside	21	abhr water paper	1	1	0	1	0	0	0	non_invasive	none	0	0	0	0	0		1	0	0	0		none	0	0	0		1	0	0	0
2119	2	maternal	nurse	medicine	yes	2022-12-13	3	3	458	1	1	outside	17	abhr water gloves	1	1	0	0	1	0	0	non_invasive	gloves	0	1	0	1	0		0	0	0	0		none	0	0	0		1	0	0	0
2120	2	maternal	nurse	medicine	yes	2022-12-13	3	3	458	1	1	outside	18	abhr gloves	1	0	0	0	1	0	0	non_invasive	gloves	0	1	0	1	0		0	0	0	0		none	0	0	0		1	0	0	0
2121	2	maternal	nurse	medicine	yes	2022-12-13	3	3	458	1	1	outside	88	abhr gloves	1	0	0	0	1	0	0	non_invasive	gloves	0	1	0	1	0		0	0	0	0		none	0	0	0		1	0	0	0
2122	2	maternal	nurse	medicine	yes	2022-12-13	3	3	458	1	1	outside	21	abhr gloves water	1	1	0	0	1	0	0	non_invasive	gloves	0	1	0	1	0		0	0	0	0		none	0	0	0		1	0	0	0
2123	2	maternal	nurse	medicine	yes	2022-12-13	3	3	458	1	1	outside	19	abhr gloves	1	0	0	0	1	0	0	non_invasive	gloves	0	1	0	1	0		0	0	0	0		none	0	0	0		1	0	0	0
2124	2	inpatient	doctor	medicine	yes	2022-12-13	3	3	459	1	1	outside	88	abhr gloves	1	0	0	0	1	0	0	non_invasive	none	0	0	0	0	0		1	0	0	0		none	0	0	0		1	0	0	0
2125	2	inpatient	doctor	medicine	yes	2022-12-13	3	3	459	1	1	outside	21	abhr	1	0	0	0	0	0	0	non_invasive	gloves	0	1	0	1	0		0	0	0	0		none	0	0	0		1	0	0	0
2126	2	inpatient	doctor	medicine	yes	2022-12-13	3	3	459	0	1	outside	88	abhr	1	0	0	0	0	0	0	non_invasive	gloves	0	1	0	1	0		0	0	0	0		none	0	0	0		1	0	0	0
2127	2	inpatient	doctor	medicine	yes	2022-12-13	3	3	459	1	1	outside	8	abhr gloves	1	0	0	0	1	0	0	non_invasive	none	0	0	0	0	0		1	0	0	0		none	0	0	0		1	0	0	0
2128	2	inpatient	doctor	medicine	yes	2022-12-13	3	3	459	1	1	outside	93	abhr gloves	1	0	0	0	1	0	0	non_invasive	none	0	0	0	0	0		1	0	0	0		none	0	0	0		1	0	0	0
2129	2	inpatient	doctor	medicine	yes	2022-12-13	3	5	460	1	1	outside	17	abhr water gloves	1	1	0	0	1	0	0	non_invasive	abhs	1	1	1	0	0		0	1	0	0		none	0	0	0		1	0	0	0
2130	2	inpatient	doctor	medicine	yes	2022-12-13	3	5	460	1	1	outside	17	abhr water gloves	1	1	0	0	1	0	0	non_invasive	none	0	0	0	0	0		1	0	0	0		none	0	0	0		1	0	0	0
2131	2	inpatient	doctor	medicine	yes	2022-12-13	3	5	460	1	1	outside	17	abhr water gloves	1	1	0	0	1	0	0	non_invasive	none	0	0	0	0	0		1	0	0	0		none	0	0	0		1	0	0	0
2132	2	inpatient	doctor	medicine	yes	2022-12-13	3	5	460	1	1	outside	19	abhr gloves water	1	1	0	0	1	0	0	invasive	gloves	0	1	0	1	0		0	0	0	0		other	0	0	0		0	0	0	1	Se cambio los guantes
2133	2	inpatient	doctor	medicine	yes	2022-12-13	3	5	460	1	1	outside	19	abhr water gloves	1	1	0	0	1	0	0	non_invasive	abhs	1	1	1	0	0		0	1	0	0		none	0	0	0		1	0	0	0
2134	2	inpatient	doctor	medicine	yes	2022-12-13	3	5	461	1	1	outside	88	abhr water gloves	1	1	0	0	1	0	0	non_invasive	none	0	0	0	0	0		1	0	0	0		none	0	0	0		1	0	0	0
2135	2	inpatient	doctor	medicine	yes	2022-12-13	3	5	461	1	1	outside	88	abhr gloves water	1	1	0	0	1	0	0	non_invasive	none	0	0	0	0	0		1	0	0	0		none	0	0	0		1	0	0	0
2136	2	inpatient	doctor	medicine	yes	2022-12-13	3	5	461	1	1	outside	8	abhr gloves	1	0	0	0	1	0	0	non_invasive	none	0	0	0	0	0		1	0	0	0		none	0	0	0		1	0	0	0
2137	2	inpatient	doctor	medicine	yes	2022-12-13	3	5	461	1	1	outside	8	abhr gloves	1	0	0	0	1	0	0	non_invasive	none	0	0	0	0	0		1	0	0	0		none	0	0	0		1	0	0	0
2138	2	inpatient	doctor	medicine	yes	2022-12-13	3	5	461	1	1	outside	93	abhr water gloves	1	1	0	0	1	0	0	non_invasive	none	0	0	0	0	0		1	0	0	0		none	0	0	0		1	0	0	0
2139	2	inpatient	doctor	medicine	yes	2022-12-14	3	5	462	1	1	outside	88	abhr water gloves	1	1	0	0	1	0	0	invasive	gloves	0	1	0	1	0		0	0	0	0		other	0	0	0		0	0	0	1	Cambio de guantes
2140	2	inpatient	doctor	medicine	yes	2022-12-14	3	5	462	1	1	outside	93	abhr water gloves	1	1	0	0	1	0	0	non_invasive	none	0	0	0	0	0		1	0	0	0		none	0	0	0		1	0	0	0
2141	2	inpatient	doctor	medicine	yes	2022-12-14	3	5	462	1	1	outside	93	abhr water gloves	1	1	0	0	1	0	0	non_invasive	abhs	1	1	1	0	0		0	1	0	0		none	0	0	0		1	0	0	0
2142	2	inpatient	doctor	medicine	yes	2022-12-14	3	5	462	1	1	outside	88	abhr water gloves	1	1	0	0	1	0	0	non_invasive	abhs	1	1	1	0	0		0	1	0	0		none	0	0	0		1	0	0	0
2143	2	maternal	doctor	medicine	yes	2022-12-14	3	5	463	1	1	outside	17	abhr water gloves	1	1	0	0	1	0	0	non_invasive	abhs	1	1	1	0	0		0	1	0	0		none	0	0	0		1	0	0	0
2144	2	maternal	doctor	medicine	yes	2022-12-14	3	5	463	1	1	outside	17	abhr water gloves	1	1	0	0	1	0	0	non_invasive	none	0	0	0	0	0		1	0	0	0		none	0	0	0		1	0	0	0
2145	2	maternal	doctor	medicine	yes	2022-12-14	3	5	463	1	1	outside	18	abhr water gloves	1	1	0	0	1	0	0	invasive	gloves	0	1	0	1	0		0	0	0	0		abhs	1	1	0		0	1	0	0
2146	2	maternal	doctor	medicine	yes	2022-12-14	3	5	463	1	1	outside	19	abhr water gloves	1	1	0	0	1	0	0	non_invasive	none	0	0	0	0	0		1	0	0	0		none	0	0	0		1	0	0	0
2147	2	maternal	doctor	medicine	yes	2022-12-14	3	5	463	1	1	outside	8	abhr water gloves	1	1	0	0	1	0	0	non_invasive	none	0	0	0	0	0		1	0	0	0		nosoap	0	0	0		0	0	1	0
2148	2	inpatient	doctor	medicine	yes	2022-12-15	3	5	464	1	1	outside	93	abhr water gloves	1	1	0	0	1	0	0	non_invasive	abhs	1	1	1	0	0		0	1	0	0		none	0	0	0		1	0	0	0
2149	2	inpatient	doctor	medicine	yes	2022-12-15	3	5	464	1	1	outside	93	abhr water gloves	1	1	0	0	1	0	0	non_invasive	none	0	0	0	0	0		1	0	0	0		none	0	0	0		1	0	0	0
2150	2	inpatient	doctor	medicine	yes	2022-12-15	3	5	464	1	1	outside	93	abhr water gloves	1	1	0	0	1	0	0	non_invasive	none	0	0	0	0	0		1	0	0	0		none	0	0	0		1	0	0	0
2151	2	inpatient	doctor	medicine	yes	2022-12-15	3	5	464	1	1	outside	88	abhr water gloves	1	1	0	0	1	0	0	non_invasive	none	0	0	0	0	0		1	0	0	0		none	0	0	0		1	0	0	0
2152	2	inpatient	doctor	medicine	yes	2022-12-15	3	5	464	1	1	outside	93	abhr water gloves	1	1	0	0	1	0	0	non_invasive	none	0	0	0	0	0		1	0	0	0		abhs	1	1	0		0	1	0	0
2153	2	inpatient	doctor	medicine	yes	2022-12-15	3	5	465	1	1	outside	8	abhr gloves	1	0	0	0	1	0	0	non_invasive	none	0	0	0	0	0		1	0	0	0		none	0	0	0		1	0	0	0
2154	2	inpatient	doctor	medicine	yes	2022-12-15	3	5	465	1	1	outside	19	abhr water gloves	1	1	0	0	1	0	0	non_invasive	none	0	0	0	0	0		1	0	0	0		none	0	0	0		1	0	0	0
2155	2	inpatient	doctor	medicine	yes	2022-12-15	3	5	465	1	1	outside	19	abhr water gloves	1	1	0	0	1	0	0	non_invasive	none	0	0	0	0	0		1	0	0	0		none	0	0	0		1	0	0	0
2156	2	inpatient	doctor	medicine	yes	2022-12-15	3	5	465	1	0			abhr water gloves	1	1	0	0	1	0	0	non_invasive	none	0	0	0	0	0		1	0	0	0		none	0	0	0		1	0	0	0
2157	2	inpatient	doctor	medicine	yes	2022-12-15	3	5	465	1	1	outside	17	abhr water gloves	1	1	0	0	1	0	0	non_invasive	none	0	0	0	0	0		1	0	0	0		abhs	1	1	0		0	1	0	0
2158	2	inpatient	nurse	medicine	yes	2022-12-16	3	6	466	1	1	outside	21	abhr water paper	1	1	0	1	0	0	0	invasive	gloves	0	1	0	1	0		0	0	0	0		none	0	0	0		1	0	0	0
2159	2	inpatient	nurse	medicine	yes	2022-12-16	3	6	466	1	1	outside	21	abhr water paper	1	1	0	1	0	0	0	invasive	gloves	0	1	0	1	0		0	0	0	0		soap	0	1	1		0	0	0	0
2160	2	inpatient	nurse	medicine	yes	2022-12-16	3	6	466	1	1	outside	19	abhr water paper	1	1	0	1	0	0	0	invasive	gloves	0	1	0	1	0		0	0	0	0		abhs	1	1	0		0	1	0	0
2161	2	inpatient	nurse	medicine	yes	2022-12-16	3	6	466	1	1	outside	19	abhr water paper	1	1	0	1	0	0	0	invasive	gloves	0	1	0	1	0		0	0	0	0		nosoap	0	0	0		0	0	1	0
2162	2	inpatient	nurse	medicine	yes	2022-12-16	3	6	466	1	1	outside	17	abhr water paper	1	1	0	1	0	0	0	invasive	gloves	0	1	0	1	0		0	0	0	0		soap	0	1	1		0	0	0	0
2163	2	inpatient	doctor	medicine	yes	2022-12-16	3	6	467	1	1	outside	93	abhr water paper	1	1	0	1	0	0	0	non_invasive	none	0	0	0	0	0		1	0	0	0		none	0	0	0		1	0	0	0
2164	2	inpatient	doctor	medicine	yes	2022-12-16	3	6	467	1	1	outside	93	abhr water paper	1	1	0	1	0	0	0	non_invasive	none	0	0	0	0	0		1	0	0	0		none	0	0	0		1	0	0	0
2165	2	inpatient	doctor	medicine	yes	2022-12-16	3	6	467	1	1	outside	88	abhr water paper	1	1	0	1	0	0	0	non_invasive	abhs	1	1	1	0	0		0	1	0	0		abhs	1	1	0		0	1	0	0
2166	2	inpatient	doctor	medicine	yes	2022-12-16	3	6	467	1	1	outside	88	abhr water paper	1	1	0	1	0	0	0	non_invasive	none	0	0	0	0	0		1	0	0	0		abhs	1	1	0		0	1	0	0
2167	2	inpatient	doctor	medicine	yes	2022-12-16	3	6	467	1	1	outside	8	abhr water paper	1	1	0	1	0	0	0	non_invasive	none	0	0	0	0	0		1	0	0	0		abhs	1	1	0		0	1	0	0
2168	2	neonatal	nurse	medicine	yes	2022-12-19	3	6	468	1	1	outside	18	abhr water paper	1	1	0	1	0	0	0	invasive	gloves	0	1	0	1	0		0	0	0	0		none	0	0	0		1	0	0	0
2169	2	neonatal	nurse	medicine	yes	2022-12-19	3	6	468	1	1	outside	18	abhr water paper	1	1	0	1	0	0	0	invasive	gloves	0	1	0	1	0		0	0	0	0		none	0	0	0		1	0	0	0
2170	2	neonatal	nurse	medicine	yes	2022-12-19	3	6	468	1	1	outside	17	abhr water paper	1	1	0	1	0	0	0	invasive	gloves	0	1	0	1	0		0	0	0	0		none	0	0	0		1	0	0	0
2171	2	neonatal	nurse	medicine	yes	2022-12-19	3	6	468	1	1	outside	17	abhr water paper	1	1	0	1	0	0	0	invasive	gloves	0	1	0	1	0		0	0	0	0		none	0	0	0		1	0	0	0
2172	2	neonatal	nurse	medicine	yes	2022-12-19	3	6	468	1	1	outside	19	abhr water paper	1	1	0	1	0	0	0	invasive	gloves	0	1	0	1	0		0	0	0	0		nosoap	0	0	0		0	0	1	0
[truncated: 30 more rows]
